# Supplementary material for: Ethyl 2-(5-cyclo­hexyl-3-methyl­sulfinyl-1-benzofuran-2-yl)acetate
Source: Acta Crystallogr Sect E Struct Rep Online. 2011 Jul 2;67(Pt 8):o1871. doi: 10.1107/S1600536811024925 (PMC3212267; doi:10.1107/S1600536811024925)
Supplement: Supplementary file 1 [file e-67-o1871-sup1.cif]

##############################################################################
#                                                                            #
# This CIF contains the data in a paper accepted for publication in          #
# Acta Crystallographica Section E. It conforms to the requirements of       #
# Notes for Authors for Acta Crystallographica Section E, and has been       #
# peer reviewed under the auspices of the IUCr Commission on Journals.       #
#                                                                            #
# Full details of the Crystallographic Information File format               #
# are given in the paper "The Crystallographic Information File (CIF):       #
# a New Standard Archive File for Crystallography" by S. R. Hall, F. H.      #
# Allen and I. D. Brown [Acta Cryst. (1991), A47, 655-685].                  #
#                                                                            #
# The current version of the core CIF dictionary is obtainable from          #
# ftp://ftp.iucr.org/pub/cif_core.dic.                                       #
#                                                                            #
# Software is freely available for graphical display of the structure(s)     #
# in this CIF. For information consult the CIF software page                 #
# http://www.iucr.org/resources/cif/software.                                #
#                                                                            #
# This file may be used for bona fide research purposes within the           #
# scientific community so long as proper attribution is given to the journal # 
# article from which it was obtained.                                        #
#                                                                            #
##############################################################################
data_global
_audit_creation_method     'form.cif (version 2.0)'
_journal_data_validation_number     ?
_journal_date_recd_electronic     2011-06-01
_journal_date_accepted     2011-06-24
_journal_name_full     'Acta Crystallographica, Section E'
_journal_year     2011
_journal_volume     67
_journal_issue      8
_journal_page_first     o1871
_journal_page_last     o1871
_journal_paper_category     QO
_journal_coeditor_code     BV2187
_publ_contact_author_name     'Prof. Uk Lee'
_publ_contact_author_address
;
 Department of Chemistry, Pukyong National University, 599-1 Daeyeon 3-dong
 Nam-gu, Busan 608-737, Republic of Korea
;
_publ_contact_author_email     'uklee@pknu.ac.kr'
_publ_contact_author_fax     '+82-51-629-5583'
_publ_contact_author_phone     '+82-51-629-5596'
_publ_section_title
;
Ethyl 2-(5-cyclohexyl-3-methylsulfinyl-1-benzofuran-2-yl)acetate
;
loop_
    _publ_author_name
    _publ_author_address
    'Seo, Pil Ja'
;
 Department of Chemistry, Dongeui University, San 24 Kaya-dong Busanjin-gu,
 Busan 614-714, Republic of Korea
;
    'Choi, Hong Dae'
;
 Department of Chemistry, Dongeui University, San 24 Kaya-dong Busanjin-gu,
 Busan 614-714, Republic of Korea
;
    'Son, Byeng Wha'
;
 Department of Chemistry, Pukyong National University, 599-1 Daeyeon 3-dong
 Nam-gu, Busan 608-737, Republic of Korea
;
    'Lee, Uk'
;
 Department of Chemistry, Pukyong National University, 599-1 Daeyeon 3-dong
 Nam-gu, Busan 608-737, Republic of Korea
;
_publ_section_synopsis     .
data_I
_chemical_name_systematic
;
Ethyl 2-(5-cyclohexyl-3-methylsulfinyl-1-benzofuran-2-yl)acetate
;
_chemical_name_common     ?
_chemical_formula_moiety     'C19 H24 O4 S'
_chemical_formula_sum     'C19 H24 O4 S'
_chemical_formula_iupac     'C19 H24 O4 S'
_chemical_formula_weight     348.45
_chemical_melting_point     ?
_symmetry_cell_setting     monoclinic
_symmetry_space_group_name_H-M     'P 21/c'
_symmetry_space_group_name_Hall     ' -P 2ybc'
loop_
    _symmetry_equiv_pos_as_xyz
    'x, y, z'
    '-x, y+1/2, -z+1/2'
    '-x, -y, -z'
    'x, -y-1/2, z-1/2'
_cell_length_a     16.1065(7)
_cell_length_b     4.8485(2)
_cell_length_c     22.3653(11)
_cell_angle_alpha     90.00
_cell_angle_beta     91.010(2)
_cell_angle_gamma     90.00
_cell_volume     1746.29(14)
_cell_formula_units_Z     4
_cell_measurement_reflns_used     3275
_cell_measurement_theta_min     2.24
_cell_measurement_theta_max     26.47
_cell_measurement_temperature     173(2)
_exptl_crystal_description     'block'
_exptl_crystal_colour     'colourless'
_exptl_crystal_size_max     0.28
_exptl_crystal_size_mid     0.20
_exptl_crystal_size_min     0.18
_exptl_crystal_density_diffrn     1.325
_exptl_crystal_density_meas     ?
_exptl_crystal_density_method     'not measured'
_exptl_crystal_F_000     744
_exptl_absorpt_coefficient_mu     0.205
_exptl_absorpt_correction_type     multi-scan
_exptl_absorpt_process_details     '(SADABS; Bruker, 2009)'
_exptl_absorpt_correction_T_min     0.9452
_exptl_absorpt_correction_T_max     0.9642
_exptl_special_details     ?
_diffrn_ambient_temperature     173(2)
_diffrn_radiation_type     MoK\a
_diffrn_radiation_wavelength     0.71073
_diffrn_radiation_source     'rotating anode'
_diffrn_radiation_monochromator     'graphite multilayer'
_diffrn_measurement_device_type     'Bruker SMART APEXII CCD'
_diffrn_measurement_method     '\f and \w'
_diffrn_detector_area_resol_mean     10.0
_diffrn_reflns_number     15388
_diffrn_reflns_av_R_equivalents     0.0491
_diffrn_reflns_av_sigmaI/netI     0.0463
_diffrn_reflns_theta_min     1.26
_diffrn_reflns_theta_max     27.00
_diffrn_reflns_theta_full     27.00
_diffrn_measured_fraction_theta_max     0.999
_diffrn_measured_fraction_theta_full     0.999
_diffrn_reflns_limit_h_min     -20
_diffrn_reflns_limit_h_max     19
_diffrn_reflns_limit_k_min     -6
_diffrn_reflns_limit_k_max     6
_diffrn_reflns_limit_l_min     -28
_diffrn_reflns_limit_l_max     28
_diffrn_standards_number     0
_diffrn_standards_interval_count     ?
_diffrn_standards_interval_time     ?
_diffrn_standards_decay_%     ?
_refine_special_details
;
 Refinement of F^2^ against ALL reflections.  The weighted R-factor wR and
 goodness of fit S are based on F^2^, conventional R-factors R are based
 on F, with F set to zero for negative F^2^. The threshold expression of
 F^2^ > 2sigma(F^2^) is used only for calculating R-factors(gt) etc. and is
 not relevant to the choice of reflections for refinement.  R-factors based
 on F^2^ are statistically about twice as large as those based on F, and R-
 factors based on ALL data will be even larger.
;
_reflns_number_total     3804
_reflns_number_gt     2917
_reflns_threshold_expression     I>2\s(I)
_refine_ls_structure_factor_coef     Fsqd
_refine_ls_matrix_type     full
_refine_ls_R_factor_all     0.0710
_refine_ls_R_factor_gt     0.0524
_refine_ls_wR_factor_gt     0.1218
_refine_ls_wR_factor_ref     0.1322
_refine_ls_goodness_of_fit_ref     1.015
_refine_ls_restrained_S_all     1.008
_refine_ls_number_reflns     3804
_refine_ls_number_parameters     229
_refine_ls_number_restraints     67
_refine_ls_hydrogen_treatment     constr
_refine_ls_weighting_scheme     calc
_refine_ls_weighting_details
         'calc w=1/[\s^2^(Fo^2^)+(0.0537P)^2^+1.3587P] where P=(Fo^2^+2Fc^2^)/3'
_atom_sites_solution_hydrogens     difmap
_atom_sites_solution_primary     direct
_atom_sites_solution_secondary     difmap
_refine_ls_shift/su_max     0.000
_refine_ls_shift/su_mean     0.000
_refine_diff_density_max     0.564
_refine_diff_density_min     -0.384
_refine_ls_extinction_method     none
_refine_ls_extinction_coef     ?
loop_
    _atom_type_symbol
    _atom_type_description
    _atom_type_scat_dispersion_real
    _atom_type_scat_dispersion_imag
    _atom_type_scat_source
    'C' 'C' 0.0033 0.0016
                         'International Tables Vol C Tables 4.2.6.8 and 6.1.1.4'
    'H' 'H' 0.0000 0.0000
                         'International Tables Vol C Tables 4.2.6.8 and 6.1.1.4'
    'O' 'O' 0.0106 0.0060
                         'International Tables Vol C Tables 4.2.6.8 and 6.1.1.4'
    'S' 'S' 0.1246 0.1234
                         'International Tables Vol C Tables 4.2.6.8 and 6.1.1.4'
_computing_data_collection     '<i>APEX2</i> (Bruker, 2009)'
_computing_cell_refinement     '<i>SAINT</i> (Bruker, 2009)'
_computing_data_reduction     '<i>SAINT</i> (Bruker, 2009)'
_computing_structure_solution     '<i>SHELXS97</i> (Sheldrick, 2008)'
_computing_structure_refinement     '<i>SHELXL97</i> (Sheldrick, 2008)'
_computing_molecular_graphics
        '<i>ORTEP-3</i> (Farrugia, 1997) and <i>DIAMOND</i> (Brandenburg, 1998)'
_computing_publication_material     '<i>SHELXL97</i> (Sheldrick, 2008)'
loop_
    _atom_site_type_symbol
    _atom_site_label
    _atom_site_fract_x
    _atom_site_fract_y
    _atom_site_fract_z
    _atom_site_U_iso_or_equiv
    _atom_site_adp_type
    _atom_site_calc_flag
    _atom_site_refinement_flags
    _atom_site_occupancy
    _atom_site_symmetry_multiplicity
    _atom_site_disorder_assembly
    _atom_site_disorder_group
    S S1 0.36614(3) 0.95799(12) 0.29116(3) 0.03096(17) Uani d DU 1 2 . .
    O O1 0.18470(9) 0.6531(3) 0.38601(6) 0.0325(4) Uani d U 1 2 . .
    O O2 0.38323(12) 0.5969(4) 0.44371(8) 0.0532(5) Uani d U 1 2 . .
    O O3 0.36351(11) 0.9044(4) 0.51602(7) 0.0443(5) Uani d U 1 2 . .
    O O4A 0.35467(11) 1.0448(4) 0.22886(8) 0.0392(6) Uani d PDU 0.875(4) 2 . .
    O O4B 0.3933(9) 1.160(2) 0.3361(5) 0.057(4) Uani d PDU 0.125(4) 2 . .
    C C1 0.27598(12) 0.7963(4) 0.31809(9) 0.0266(5) Uani d U 1 2 . .
    C C2 0.22021(12) 0.6069(4) 0.28840(9) 0.0253(4) Uani d U 1 2 . .
    C C3 0.21169(12) 0.5003(4) 0.23082(9) 0.0262(5) Uani d U 1 2 . .
    H H3 0.2479 0.5575 0.2001 0.031 Uiso calc R 1 2 . .
    C C4 0.14931(12) 0.3085(4) 0.21906(9) 0.0257(5) Uani d U 1 2 . .
    C C5 0.09692(13) 0.2284(5) 0.26516(10) 0.0316(5) Uani d U 1 2 . .
    H H5 0.0548 0.0962 0.2567 0.038 Uiso calc R 1 2 . .
    C C6 0.10392(13) 0.3335(5) 0.32258(10) 0.0327(5) Uani d U 1 2 . .
    H H6 0.0679 0.2773 0.3535 0.039 Uiso calc R 1 2 . .
    C C7 0.16600(13) 0.5242(5) 0.33243(9) 0.0283(5) Uani d U 1 2 . .
    C C8 0.25217(13) 0.8178(5) 0.37491(10) 0.0297(5) Uani d U 1 2 . .
    C C9 0.13521(13) 0.1884(4) 0.15724(9) 0.0269(5) Uani d U 1 2 . .
    H H9 0.1225 -0.0119 0.1624 0.032 Uiso calc R 1 2 . .
    C C10 0.05931(13) 0.3205(5) 0.12640(9) 0.0308(5) Uani d U 1 2 . .
    H H10A 0.0100 0.2924 0.1515 0.037 Uiso calc R 1 2 . .
    H H10B 0.0686 0.5216 0.1227 0.037 Uiso calc R 1 2 . .
    C C11 0.04212(14) 0.1998(6) 0.06457(10) 0.0379(6) Uani d U 1 2 . .
    H H11A 0.0255 0.0042 0.0686 0.045 Uiso calc R 1 2 . .
    H H11B -0.0046 0.3007 0.0453 0.045 Uiso calc R 1 2 . .
    C C12 0.11783(14) 0.2186(5) 0.02536(10) 0.0362(5) Uani d U 1 2 . .
    H H12A 0.1304 0.4148 0.0173 0.043 Uiso calc R 1 2 . .
    H H12B 0.1058 0.1270 -0.0134 0.043 Uiso calc R 1 2 . .
    C C13 0.19283(15) 0.0828(5) 0.05528(10) 0.0358(5) Uani d U 1 2 . .
    H H13A 0.2420 0.1071 0.0299 0.043 Uiso calc R 1 2 . .
    H H13B 0.1825 -0.1175 0.0595 0.043 Uiso calc R 1 2 . .
    C C14 0.21039(13) 0.2080(5) 0.11680(9) 0.0317(5) Uani d U 1 2 . .
    H H14A 0.2261 0.4041 0.1121 0.038 Uiso calc R 1 2 . .
    H H14B 0.2579 0.1106 0.1359 0.038 Uiso calc R 1 2 . .
    C C15 0.28665(14) 0.9685(5) 0.42765(10) 0.0338(5) Uani d U 1 2 . .
    H H15A 0.2408 1.0187 0.4544 0.041 Uiso calc R 1 2 . .
    H H15B 0.3131 1.1413 0.4141 0.041 Uiso calc R 1 2 . .
    C C16 0.34984(14) 0.7987(5) 0.46210(10) 0.0347(5) Uani d U 1 2 . .
    C C17 0.42421(19) 0.7598(7) 0.55380(13) 0.0591(8) Uani d U 1 2 . .
    H H17A 0.4054 0.5687 0.5612 0.071 Uiso calc R 1 2 . .
    H H17B 0.4784 0.7519 0.5337 0.071 Uiso calc R 1 2 . .
    C C18 0.4327(2) 0.9083(9) 0.61010(14) 0.0775(11) Uani d U 1 2 . .
    H H18A 0.4544 1.0937 0.6026 0.116 Uiso calc R 1 2 . .
    H H18B 0.4711 0.8088 0.6369 0.116 Uiso calc R 1 2 . .
    H H18C 0.3783 0.9225 0.6288 0.116 Uiso calc R 1 2 . .
    C C19 0.42883(14) 0.6559(5) 0.28894(12) 0.0403(6) Uani d U 1 2 . .
    H H19A 0.4039 0.5228 0.2610 0.060 Uiso calc R 1 2 . .
    H H19B 0.4325 0.5739 0.3290 0.060 Uiso calc R 1 2 . .
    H H19C 0.4846 0.7046 0.2757 0.060 Uiso calc R 1 2 . .
loop_
    _atom_site_aniso_label
    _atom_site_aniso_U_11
    _atom_site_aniso_U_22
    _atom_site_aniso_U_33
    _atom_site_aniso_U_12
    _atom_site_aniso_U_13
    _atom_site_aniso_U_23
    S1 0.0292(3) 0.0237(3) 0.0402(3) -0.0018(2) 0.0030(2) 0.0002(3)
    O1 0.0286(8) 0.0414(9) 0.0276(8) -0.0026(7) 0.0032(6) -0.0066(7)
    O2 0.0576(12) 0.0484(11) 0.0531(11) 0.0198(10) -0.0138(9) -0.0149(10)
    O3 0.0490(10) 0.0465(11) 0.0368(9) 0.0081(9) -0.0149(8) -0.0089(8)
    O4A 0.0363(10) 0.0412(12) 0.0402(11) -0.0020(9) 0.0010(8) 0.0072(9)
    O4B 0.058(9) 0.030(7) 0.083(9) -0.013(6) -0.001(8) -0.008(7)
    C1 0.0227(10) 0.0267(11) 0.0302(10) 0.0026(9) -0.0007(8) -0.0023(9)
    C2 0.0211(9) 0.0254(11) 0.0294(10) 0.0025(9) 0.0000(8) -0.0003(9)
    C3 0.0242(10) 0.0272(11) 0.0271(10) 0.0014(9) -0.0001(8) -0.0002(9)
    C4 0.0251(10) 0.0253(11) 0.0266(10) 0.0027(9) -0.0009(8) -0.0011(9)
    C5 0.0279(11) 0.0319(12) 0.0350(11) -0.0035(10) -0.0028(9) -0.0014(10)
    C6 0.0267(10) 0.0405(13) 0.0312(11) -0.0049(10) 0.0050(9) -0.0006(11)
    C7 0.0251(10) 0.0318(12) 0.0279(10) 0.0028(9) -0.0016(8) -0.0043(10)
    C8 0.0245(10) 0.0308(12) 0.0336(11) -0.0002(9) 0.0002(9) -0.0048(10)
    C9 0.0313(11) 0.0222(11) 0.0270(10) -0.0006(9) -0.0023(8) -0.0014(9)
    C10 0.0248(10) 0.0342(12) 0.0335(11) -0.0021(10) -0.0017(9) -0.0003(10)
    C11 0.0323(12) 0.0469(15) 0.0341(12) -0.0067(11) -0.0080(9) 0.0010(11)
    C12 0.0384(12) 0.0431(14) 0.0270(11) -0.0051(11) -0.0041(9) -0.0024(11)
    C13 0.0416(13) 0.0358(13) 0.0301(11) 0.0010(11) 0.0030(10) -0.0049(11)
    C14 0.0297(11) 0.0350(12) 0.0305(11) 0.0053(10) -0.0016(9) -0.0043(10)
    C15 0.0338(11) 0.0365(13) 0.0309(11) 0.0016(10) -0.0017(9) -0.0073(10)
    C16 0.0322(12) 0.0371(13) 0.0346(12) -0.0027(11) -0.0018(9) -0.0044(11)
    C17 0.0637(18) 0.0570(18) 0.0557(17) 0.0124(16) -0.0278(15) -0.0027(15)
    C18 0.077(2) 0.102(3) 0.0525(18) 0.025(2) -0.0274(16) -0.0068(19)
    C19 0.0274(11) 0.0317(13) 0.0620(16) 0.0040(10) 0.0077(11) 0.0001(12)
_geom_special_details
;
 All esds (except the esd in the dihedral angle between two l.s. planes)
 are estimated using the full covariance matrix.  The cell esds are taken
 into account individually in the estimation of esds in distances, angles
 and torsion angles; correlations between esds in cell parameters are only
 used when they are defined by crystal symmetry.  An approximate (isotropic)
 treatment of cell esds is used for estimating esds involving l.s. planes.
;
loop_
    _geom_bond_atom_site_label_1
    _geom_bond_atom_site_label_2
    _geom_bond_site_symmetry_2
    _geom_bond_distance
    _geom_bond_publ_flag
    S1 O4B . 1.463(2) ?
    S1 O4A . 1.4641(19) ?
    S1 C1 . 1.765(2) ?
    S1 C19 . 1.780(2) ?
    O1 C8 . 1.375(3) ?
    O1 C7 . 1.380(2) ?
    O2 C16 . 1.193(3) ?
    O3 C16 . 1.325(3) ?
    O3 C17 . 1.460(3) ?
    C1 C8 . 1.338(3) ?
    C1 C2 . 1.439(3) ?
    C2 C7 . 1.387(3) ?
    C2 C3 . 1.392(3) ?
    C3 C4 . 1.391(3) ?
    C3 H3 . 0.9500 ?
    C4 C5 . 1.399(3) ?
    C4 C9 . 1.514(3) ?
    C5 C6 . 1.385(3) ?
    C5 H5 . 0.9500 ?
    C6 C7 . 1.377(3) ?
    C6 H6 . 0.9500 ?
    C8 C15 . 1.487(3) ?
    C9 C14 . 1.527(3) ?
    C9 C10 . 1.533(3) ?
    C9 H9 . 1.0000 ?
    C10 C11 . 1.523(3) ?
    C10 H10A . 0.9900 ?
    C10 H10B . 0.9900 ?
    C11 C12 . 1.517(3) ?
    C11 H11A . 0.9900 ?
    C11 H11B . 0.9900 ?
    C12 C13 . 1.520(3) ?
    C12 H12A . 0.9900 ?
    C12 H12B . 0.9900 ?
    C13 C14 . 1.526(3) ?
    C13 H13A . 0.9900 ?
    C13 H13B . 0.9900 ?
    C14 H14A . 0.9900 ?
    C14 H14B . 0.9900 ?
    C15 C16 . 1.510(3) ?
    C15 H15A . 0.9900 ?
    C15 H15B . 0.9900 ?
    C17 C18 . 1.455(4) ?
    C17 H17A . 0.9900 ?
    C17 H17B . 0.9900 ?
    C18 H18A . 0.9800 ?
    C18 H18B . 0.9800 ?
    C18 H18C . 0.9800 ?
    C19 H19A . 0.9800 ?
    C19 H19B . 0.9800 ?
    C19 H19C . 0.9800 ?
loop_
    _geom_angle_atom_site_label_1
    _geom_angle_atom_site_label_2
    _geom_angle_atom_site_label_3
    _geom_angle_site_symmetry_1
    _geom_angle_site_symmetry_3
    _geom_angle
    _geom_angle_publ_flag
    O4B S1 O4A . . 119.5(6) ?
    O4B S1 C1 . . 107.5(6) ?
    O4A S1 C1 . . 111.19(10) ?
    O4B S1 C19 . . 114.0(6) ?
    O4A S1 C19 . . 105.79(12) ?
    C1 S1 C19 . . 96.58(11) ?
    C8 O1 C7 . . 105.52(16) ?
    C16 O3 C17 . . 116.1(2) ?
    C8 C1 C2 . . 107.52(19) ?
    C8 C1 S1 . . 122.73(17) ?
    C2 C1 S1 . . 129.54(16) ?
    C7 C2 C3 . . 119.77(19) ?
    C7 C2 C1 . . 104.63(18) ?
    C3 C2 C1 . . 135.6(2) ?
    C4 C3 C2 . . 118.8(2) ?
    C4 C3 H3 . . 120.6 ?
    C2 C3 H3 . . 120.6 ?
    C3 C4 C5 . . 119.3(2) ?
    C3 C4 C9 . . 121.74(19) ?
    C5 C4 C9 . . 118.92(19) ?
    C6 C5 C4 . . 122.8(2) ?
    C6 C5 H5 . . 118.6 ?
    C4 C5 H5 . . 118.6 ?
    C7 C6 C5 . . 116.3(2) ?
    C7 C6 H6 . . 121.9 ?
    C5 C6 H6 . . 121.9 ?
    C6 C7 O1 . . 126.1(2) ?
    C6 C7 C2 . . 123.0(2) ?
    O1 C7 C2 . . 110.79(18) ?
    C1 C8 O1 . . 111.53(18) ?
    C1 C8 C15 . . 133.0(2) ?
    O1 C8 C15 . . 115.31(19) ?
    C4 C9 C14 . . 114.16(17) ?
    C4 C9 C10 . . 110.85(17) ?
    C14 C9 C10 . . 110.00(18) ?
    C4 C9 H9 . . 107.2 ?
    C14 C9 H9 . . 107.2 ?
    C10 C9 H9 . . 107.2 ?
    C11 C10 C9 . . 112.27(19) ?
    C11 C10 H10A . . 109.2 ?
    C9 C10 H10A . . 109.2 ?
    C11 C10 H10B . . 109.2 ?
    C9 C10 H10B . . 109.2 ?
    H10A C10 H10B . . 107.9 ?
    C12 C11 C10 . . 111.51(18) ?
    C12 C11 H11A . . 109.3 ?
    C10 C11 H11A . . 109.3 ?
    C12 C11 H11B . . 109.3 ?
    C10 C11 H11B . . 109.3 ?
    H11A C11 H11B . . 108.0 ?
    C11 C12 C13 . . 111.10(19) ?
    C11 C12 H12A . . 109.4 ?
    C13 C12 H12A . . 109.4 ?
    C11 C12 H12B . . 109.4 ?
    C13 C12 H12B . . 109.4 ?
    H12A C12 H12B . . 108.0 ?
    C12 C13 C14 . . 110.96(19) ?
    C12 C13 H13A . . 109.4 ?
    C14 C13 H13A . . 109.4 ?
    C12 C13 H13B . . 109.4 ?
    C14 C13 H13B . . 109.4 ?
    H13A C13 H13B . . 108.0 ?
    C13 C14 C9 . . 111.91(18) ?
    C13 C14 H14A . . 109.2 ?
    C9 C14 H14A . . 109.2 ?
    C13 C14 H14B . . 109.2 ?
    C9 C14 H14B . . 109.2 ?
    H14A C14 H14B . . 107.9 ?
    C8 C15 C16 . . 112.1(2) ?
    C8 C15 H15A . . 109.2 ?
    C16 C15 H15A . . 109.2 ?
    C8 C15 H15B . . 109.2 ?
    C16 C15 H15B . . 109.2 ?
    H15A C15 H15B . . 107.9 ?
    O2 C16 O3 . . 124.2(2) ?
    O2 C16 C15 . . 125.1(2) ?
    O3 C16 C15 . . 110.7(2) ?
    C18 C17 O3 . . 108.3(2) ?
    C18 C17 H17A . . 110.0 ?
    O3 C17 H17A . . 110.0 ?
    C18 C17 H17B . . 110.0 ?
    O3 C17 H17B . . 110.0 ?
    H17A C17 H17B . . 108.4 ?
    C17 C18 H18A . . 109.5 ?
    C17 C18 H18B . . 109.5 ?
    H18A C18 H18B . . 109.5 ?
    C17 C18 H18C . . 109.5 ?
    H18A C18 H18C . . 109.5 ?
    H18B C18 H18C . . 109.5 ?
    S1 C19 H19A . . 109.5 ?
    S1 C19 H19B . . 109.5 ?
    H19A C19 H19B . . 109.5 ?
    S1 C19 H19C . . 109.5 ?
    H19A C19 H19C . . 109.5 ?
    H19B C19 H19C . . 109.5 ?
loop_
    _geom_torsion_atom_site_label_1
    _geom_torsion_atom_site_label_2
    _geom_torsion_atom_site_label_3
    _geom_torsion_atom_site_label_4
    _geom_torsion_site_symmetry_1
    _geom_torsion_site_symmetry_2
    _geom_torsion_site_symmetry_3
    _geom_torsion_site_symmetry_4
    _geom_torsion
    _geom_torsion_publ_flag
    O4B S1 C1 C8 . . . . -13.8(7) ?
    O4A S1 C1 C8 . . . . -146.31(19) ?
    C19 S1 C1 C8 . . . . 103.9(2) ?
    O4B S1 C1 C2 . . . . 172.3(7) ?
    O4A S1 C1 C2 . . . . 39.7(2) ?
    C19 S1 C1 C2 . . . . -70.1(2) ?
    C8 C1 C2 C7 . . . . -0.9(2) ?
    S1 C1 C2 C7 . . . . 173.75(17) ?
    C8 C1 C2 C3 . . . . 179.9(2) ?
    S1 C1 C2 C3 . . . . -5.4(4) ?
    C7 C2 C3 C4 . . . . -1.0(3) ?
    C1 C2 C3 C4 . . . . 178.1(2) ?
    C2 C3 C4 C5 . . . . 0.1(3) ?
    C2 C3 C4 C9 . . . . 178.68(19) ?
    C3 C4 C5 C6 . . . . 0.5(3) ?
    C9 C4 C5 C6 . . . . -178.2(2) ?
    C4 C5 C6 C7 . . . . 0.0(3) ?
    C5 C6 C7 O1 . . . . -179.3(2) ?
    C5 C6 C7 C2 . . . . -1.0(3) ?
    C8 O1 C7 C6 . . . . 178.2(2) ?
    C8 O1 C7 C2 . . . . -0.3(2) ?
    C3 C2 C7 C6 . . . . 1.5(3) ?
    C1 C2 C7 C6 . . . . -177.8(2) ?
    C3 C2 C7 O1 . . . . -179.89(18) ?
    C1 C2 C7 O1 . . . . 0.8(2) ?
    C2 C1 C8 O1 . . . . 0.8(2) ?
    S1 C1 C8 O1 . . . . -174.34(14) ?
    C2 C1 C8 C15 . . . . 176.7(2) ?
    S1 C1 C8 C15 . . . . 1.6(4) ?
    C7 O1 C8 C1 . . . . -0.3(2) ?
    C7 O1 C8 C15 . . . . -176.97(19) ?
    C3 C4 C9 C14 . . . . 21.3(3) ?
    C5 C4 C9 C14 . . . . -160.1(2) ?
    C3 C4 C9 C10 . . . . -103.6(2) ?
    C5 C4 C9 C10 . . . . 75.0(2) ?
    C4 C9 C10 C11 . . . . -178.72(18) ?
    C14 C9 C10 C11 . . . . 54.1(2) ?
    C9 C10 C11 C12 . . . . -54.8(3) ?
    C10 C11 C12 C13 . . . . 55.2(3) ?
    C11 C12 C13 C14 . . . . -55.9(3) ?
    C12 C13 C14 C9 . . . . 56.5(3) ?
    C4 C9 C14 C13 . . . . 179.72(18) ?
    C10 C9 C14 C13 . . . . -54.9(2) ?
    C1 C8 C15 C16 . . . . -88.6(3) ?
    O1 C8 C15 C16 . . . . 87.2(2) ?
    C17 O3 C16 O2 . . . . 0.5(4) ?
    C17 O3 C16 C15 . . . . -179.5(2) ?
    C8 C15 C16 O2 . . . . 16.1(3) ?
    C8 C15 C16 O3 . . . . -163.9(2) ?
    C16 O3 C17 C18 . . . . 178.5(3) ?
loop_
    _geom_hbond_atom_site_label_D
    _geom_hbond_atom_site_label_H
    _geom_hbond_atom_site_label_A
    _geom_hbond_site_symmetry_A
    _geom_hbond_distance_DH
    _geom_hbond_distance_HA
    _geom_hbond_distance_DA
    _geom_hbond_angle_DHA
    C14 H14B O4A 1_545 0.99 2.60 3.479(3) 149
    C15 H15B O2 1_565 0.99 2.56 3.437(3) 147
