# Supplementary material for: Ethyl 2-(5-cyclo­hexyl-3-methyl­sulfinyl-1-benzofuran-2-yl)acetate
Source: Acta Crystallogr Sect E Struct Rep Online. 2011 Jul 2;67(Pt 8):o1871. doi: 10.1107/S1600536811024925 (PMC3212267; doi:10.1107/S1600536811024925)
Supplement: Supplementary file 2 [file e-67-o1871-Isup2.hkl]

# 
# h,k,l, Fc-squared, Fo-squared, sigma(Fo-squared) and status flag 
# 
data_I
_shelx_title ' 1107 IN P2(1)/C' 
_shelx_refln_list_code          4 
_shelx_F_calc_maximum      197.91 
_exptl_crystal_F_000       744.00 
_reflns_d_resolution_high  0.7828 
 
loop_ 
 _symmetry_equiv_pos_as_xyz 
 'x, y, z' 
 '-x, y+1/2, -z+1/2' 
 '-x, -y, -z' 
 'x, -y-1/2, z-1/2' 
 
_cell_length_a    16.1065 
_cell_length_b     4.8485 
_cell_length_c    22.3653 
_cell_angle_alpha  90.000 
_cell_angle_beta   91.010 
_cell_angle_gamma  90.000 
 
_shelx_F_squared_multiplier     1.000 
 
loop_ 
 _refln_index_h 
 _refln_index_k 
 _refln_index_l 
 _refln_F_squared_calc 
 _refln_F_squared_meas 
 _refln_F_squared_sigma 
 _refln_observed_status 
   1   0   0      128.46      128.93      3.77 o 
   2   0   0     9058.57     9787.20    183.17 o 
   3   0   0       23.68       23.91      1.82 o 
   4   0   0    18805.60    19773.67    369.40 o 
   5   0   0     9159.06     9279.14    175.13 o 
   6   0   0      321.97      483.04     25.11 o 
   7   0   0     4202.07     4292.94     83.54 o 
   8   0   0     1376.70     1396.50     30.09 o 
   9   0   0       36.18       44.27      3.57 o 
  10   0   0      600.38      590.89     15.66 o 
  11   0   0     2191.79     2291.88     48.46 o 
  12   0   0     1616.48     1730.15     50.79 o 
  13   0   0      949.92     1139.67     27.67 o 
  14   0   0     1313.68     1370.90     52.47 o 
  15   0   0      830.38      937.65    101.86 o 
  17   0   0       20.36       83.21     12.71 o 
  18   0   0       37.09       74.60     12.71 o 
  19   0   0      548.81      672.65     40.17 o 
  20   0   0        0.01       30.33     10.25 o 
   1   1   0      820.94      918.84     22.22 o 
   2   1   0    39169.55    39971.40    854.54 o 
   3   1   0     2187.54     2337.99     42.39 o 
   4   1   0     4239.40     4405.51     67.23 o 
   5   1   0      110.60      162.01      4.04 o 
   6   1   0      781.54      759.02     14.17 o 
   7   1   0        1.58        0.40      1.55 o 
   8   1   0      216.62      239.49      6.05 o 
   9   1   0        0.49        1.78      1.58 o 
  10   1   0      887.39      877.14     15.29 o 
  11   1   0      464.67      486.15     10.86 o 
  12   1   0      708.15      676.57     14.15 o 
  13   1   0        1.27        7.05      3.89 o 
  14   1   0       35.08       34.51      4.10 o 
  15   1   0       28.56       28.87      4.38 o 
  16   1   0       64.18       60.60      7.40 o 
  17   1   0      207.25      191.24      9.60 o 
  18   1   0       32.98       31.76      8.23 o 
  19   1   0       78.51       86.56     12.09 o 
  20   1   0        2.24       -2.87      8.20 o 
   0   2   0       80.32      135.34     16.44 o 
   1   2   0     4513.98     4834.45     99.21 o 
   2   2   0     1355.15     1464.99     32.09 o 
   3   2   0     2108.39     2113.70     45.04 o 
   4   2   0      585.63      491.39     12.88 o 
   5   2   0     2339.15     2397.97     49.99 o 
   6   2   0     1295.99     1310.95     29.90 o 
   7   2   0     2078.66     2009.40     48.92 o 
   8   2   0      309.05      254.75      9.24 o 
   9   2   0      234.84      220.92      6.16 o 
  10   2   0       56.25       39.80      5.04 o 
  11   2   0      931.94      874.97     25.88 o 
  12   2   0      420.64      419.39     16.43 o 
  13   2   0      277.07      295.01     26.98 o 
  14   2   0      280.87      298.19     16.37 o 
  15   2   0      398.87      391.38     19.50 o 
  16   2   0       32.31       53.59      8.81 o 
  17   2   0       25.09       18.45      6.87 o 
  18   2   0       42.13       18.35     12.68 o 
  19   2   0       33.69       21.99      8.35 o 
   1   3   0     1780.83     1911.57     32.94 o 
   2   3   0       23.19        5.55      1.83 o 
   3   3   0     1350.11     1303.40     23.69 o 
   4   3   0        0.93       -1.28      1.71 o 
   5   3   0      541.22      498.52     12.35 o 
   6   3   0      697.92      752.58     65.79 o 
   7   3   0      348.05      286.32     12.88 o 
   8   3   0       53.67       77.90      8.23 o 
   9   3   0      267.00      284.34     15.55 o 
  10   3   0       80.75       77.88      8.90 o 
  11   3   0      281.28      228.91     19.28 o 
  12   3   0        4.26       23.08      6.45 o 
  13   3   0      391.61      381.90     25.00 o 
  14   3   0      402.97      453.43     62.30 o 
  15   3   0        0.22        0.99      8.04 o 
  16   3   0       80.81       84.76     28.90 o 
  17   3   0        3.32       15.77      9.93 o 
   0   4   0      200.67      190.53      8.48 o 
   1   4   0        6.57       14.15      2.60 o 
   2   4   0       10.17        6.64      2.37 o 
   3   4   0       71.30       74.27      4.22 o 
   4   4   0       55.53       68.43      8.93 o 
   5   4   0      100.69       99.02      8.23 o 
   6   4   0       30.35       13.14      6.26 o 
   7   4   0        8.00       11.15      5.58 o 
   8   4   0       99.17      128.93     20.73 o 
   9   4   0        0.07        3.87      5.68 o 
  10   4   0       23.00       24.99      6.95 o 
  11   4   0       73.39       36.43      9.55 o 
  12   4   0       50.09       44.34     10.91 o 
  13   4   0        3.16        0.50      7.26 o 
  14   4   0       85.56       96.33     14.82 o 
  15   4   0       34.87       32.17     21.72 o 
   1   5   0       80.65      101.46     10.02 o 
   2   5   0      232.52      267.18     11.11 o 
   3   5   0      145.99      170.59      9.05 o 
   4   5   0       92.96       88.64      8.23 o 
   5   5   0      196.29      197.15     11.74 o 
   6   5   0       57.50       69.26      7.62 o 
   7   5   0       32.00       34.33      8.11 o 
   8   5   0       11.06       13.77      7.23 o 
   9   5   0      241.02      235.19     17.33 o 
  10   5   0      206.27      194.22     26.78 o 
  11   5   0        5.61       12.99      7.85 o 
  12   5   0        0.85       -1.22      7.62 o 
   0   6   0       84.48       98.79     25.00 o 
   1   6   0       38.43       47.20     16.81 o 
   2   6   0        7.45       13.12     15.58 o 
   3   6   0       32.26       68.45     22.95 o 
   4   6   0        2.00        2.39      6.78 o 
   5   6   0        5.53       10.29      6.60 o 
 -20   1   1        3.39       14.35     10.25 o 
 -19   1   1      245.35      245.04     17.53 o 
 -18   1   1       35.97       32.31     11.58 o 
 -17   1   1      240.01      268.68     11.38 o 
 -16   1   1       77.39       74.20      6.27 o 
 -15   1   1       40.00       45.63      8.82 o 
 -14   1   1      277.36      266.49      9.89 o 
 -13   1   1      522.23      490.36     14.21 o 
 -12   1   1      817.84      759.66     16.12 o 
 -11   1   1       12.45       20.84      2.87 o 
 -10   1   1       79.00       81.89      3.39 o 
  -9   1   1     2299.12     2346.57     35.62 o 
  -8   1   1      744.34      763.84     13.12 o 
  -7   1   1      430.04      430.56      9.51 o 
  -6   1   1      958.85      923.04     16.69 o 
  -5   1   1      412.12      342.38      7.71 o 
  -4   1   1     5127.84     5305.38     92.78 o 
  -3   1   1     2901.41     2986.62     58.65 o 
  -2   1   1     7395.82     8156.45    156.68 o 
  -1   1   1     3022.13     3242.52     58.74 o 
   0   1   1        7.44       10.08      1.79 o 
   1   1   1     1955.69     2018.11     37.76 o 
   2   1   1     6568.36     7239.64    285.30 o 
   3   1   1     5470.74     5677.97     99.58 o 
   4   1   1     7978.92     8857.76    158.30 o 
   5   1   1     7649.62     8169.56    115.74 o 
   6   1   1       32.59       19.52      2.07 o 
   7   1   1      473.88      445.79     10.20 o 
   8   1   1       10.88       19.72      1.92 o 
   9   1   1     2859.37     2845.97     42.39 o 
  10   1   1     2731.04     2572.28     38.97 o 
  11   1   1      175.10      169.14      5.76 o 
  12   1   1      360.88      383.00     11.64 o 
  13   1   1      314.34      303.81      9.25 o 
  14   1   1      453.26      457.08     13.81 o 
  15   1   1       50.67       44.95      5.43 o 
  16   1   1      114.99      105.06      6.98 o 
  17   1   1      539.36      526.90     18.70 o 
  18   1   1        0.40        3.87      6.37 o 
  19   1   1       89.89       87.86     11.42 o 
  20   1   1        7.85       11.48      9.84 o 
 -19   2   1        0.01        1.79      6.82 o 
 -18   2   1       30.26       40.92      8.80 o 
 -17   2   1       11.87       13.28      6.61 o 
 -16   2   1        9.55        8.86      6.04 o 
 -15   2   1        8.28        4.35      5.57 o 
 -14   2   1       23.16       14.19      5.95 o 
 -13   2   1       16.68       28.52      6.63 o 
 -12   2   1      243.54      231.10     21.09 o 
 -11   2   1      170.20      156.91     10.98 o 
 -10   2   1       35.87       30.98      4.30 o 
  -9   2   1       17.61       17.97      2.89 o 
  -8   2   1      109.51      113.09      8.46 o 
  -7   2   1      101.52       85.85      5.50 o 
  -6   2   1       46.98       97.15      7.34 o 
  -5   2   1     1583.71     1680.90     45.08 o 
  -4   2   1      308.13      344.00     12.94 o 
  -3   2   1     1008.26      989.61     22.02 o 
  -2   2   1       58.60       51.54      2.86 o 
  -1   2   1     1809.18     2000.15     35.78 o 
   0   2   1      863.14      943.54     18.13 o 
   1   2   1      283.93      281.14      6.97 o 
   2   2   1      202.33      174.91      5.81 o 
   3   2   1     1081.73     1334.21     26.87 o 
   4   2   1      639.94      629.26     15.72 o 
   5   2   1     1146.27     1301.62     26.15 o 
   6   2   1       27.76       40.18      3.16 o 
   7   2   1       58.41       52.94      4.92 o 
   8   2   1     1776.76     1652.73     36.65 o 
   9   2   1     1399.25     1305.96     24.26 o 
  10   2   1      294.45      306.10     12.52 o 
  11   2   1      234.07      223.55     11.03 o 
  12   2   1      463.93      384.99     17.56 o 
  13   2   1      302.48      290.41     27.20 o 
  14   2   1       11.77        5.98      5.44 o 
  15   2   1       70.14       62.52      8.53 o 
  16   2   1       39.94       34.68      7.91 o 
  17   2   1        8.45        3.85      6.05 o 
  18   2   1        0.53       -3.66      5.93 o 
  19   2   1      236.36      263.95     19.70 o 
 -17   3   1      163.44      201.56     29.31 o 
 -16   3   1      311.21      288.09     22.78 o 
 -15   3   1        8.07        1.98      7.73 o 
 -14   3   1      139.61      108.75     14.10 o 
 -13   3   1       64.60       57.78     10.23 o 
 -12   3   1      788.47      719.68     28.79 o 
 -11   3   1       16.43       19.68      5.90 o 
 -10   3   1      811.66      761.63     28.94 o 
  -9   3   1       33.96       27.39      8.58 o 
  -8   3   1       34.58       34.80      6.42 o 
  -7   3   1        0.14        0.65      3.70 o 
  -6   3   1      311.41      285.15     19.94 o 
  -5   3   1      719.64      728.75     16.54 o 
  -4   3   1       99.96      125.19      6.21 o 
  -3   3   1     2689.44     2837.99     57.16 o 
  -2   3   1      523.99      518.95     12.36 o 
  -1   3   1        6.48        7.92      2.56 o 
   0   3   1      252.83      268.62      7.70 o 
   1   3   1      466.13      455.81     11.04 o 
   2   3   1     1043.95      967.14     19.95 o 
   3   3   1      413.46      421.53     12.37 o 
   4   3   1        2.73        5.53      2.57 o 
   5   3   1      260.58      229.26      8.96 o 
   6   3   1      226.51      186.24     13.43 o 
   7   3   1        2.46       11.71      4.86 o 
   8   3   1      103.96      103.74      9.23 o 
   9   3   1       83.41       93.66      9.21 o 
  10   3   1       24.66       17.82     10.48 o 
  11   3   1       46.02       49.44      7.91 o 
  12   3   1       28.12       18.89      8.34 o 
  13   3   1      247.43      258.06     19.48 o 
  14   3   1       65.41       75.66     12.28 o 
  15   3   1        4.27       -4.20      6.97 o 
  16   3   1      216.99      225.10     39.35 o 
  17   3   1       89.11      105.67     21.93 o 
 -15   4   1       83.37       80.77     15.01 o 
 -14   4   1       85.57       77.10     13.65 o 
 -13   4   1       29.25       30.48      9.69 o 
 -12   4   1      156.51      148.84     27.26 o 
 -11   4   1       37.07       33.17      8.19 o 
 -10   4   1       68.79       65.35      9.17 o 
  -9   4   1       33.52       33.63      7.07 o 
  -8   4   1       68.07       58.73     11.23 o 
  -7   4   1        1.65       -0.85      7.05 o 
  -6   4   1      143.79      135.54     10.68 o 
  -5   4   1       58.94       59.45      6.80 o 
  -4   4   1      420.40      400.77     15.91 o 
  -3   4   1       61.49       62.10      4.46 o 
  -2   4   1        0.27       -1.64      2.03 o 
  -1   4   1      282.03      308.80      8.27 o 
   0   4   1       13.04       10.01      2.50 o 
   1   4   1      107.60       87.02      4.26 o 
   2   4   1      241.65      210.78     10.00 o 
   3   4   1       41.90       57.15      3.94 o 
   4   4   1      214.69      194.54      9.05 o 
   5   4   1      205.26      188.61     11.48 o 
   6   4   1        9.82        1.88      4.11 o 
   7   4   1      317.03      324.83     15.26 o 
   8   4   1       38.87       45.94      7.63 o 
   9   4   1      145.76      142.93     15.78 o 
  10   4   1      279.94      218.36     27.05 o 
  11   4   1       47.84       51.15     10.91 o 
  12   4   1      260.42      283.73     25.82 o 
  13   4   1        5.31        0.75      7.88 o 
  14   4   1        1.47       -5.81      7.66 o 
  15   4   1       80.27       72.22     21.93 o 
 -12   5   1        6.40       10.99     10.16 o 
 -11   5   1        0.01        5.11      8.17 o 
 -10   5   1        0.22       -0.51      6.18 o 
  -9   5   1      147.79      140.22     20.30 o 
  -8   5   1       10.97        6.20      6.52 o 
  -7   5   1       63.86       60.83     10.86 o 
  -6   5   1       25.13        9.83      5.00 o 
  -5   5   1        0.04       -0.81      3.91 o 
  -4   5   1        3.36        6.95      4.24 o 
  -3   5   1       83.95       95.37      7.16 o 
  -2   5   1       13.27       10.63      4.06 o 
  -1   5   1      275.08      253.35     10.58 o 
   0   5   1       21.87       20.29      4.10 o 
   1   5   1       12.32        8.30      4.08 o 
   2   5   1      272.12      266.79     10.98 o 
   3   5   1       11.43       18.24      5.08 o 
   4   5   1      148.32      141.15     11.64 o 
   5   5   1       13.22       10.78      5.44 o 
   6   5   1        4.01        0.98      4.54 o 
   7   5   1      203.03      183.34     16.95 o 
   8   5   1       28.25       30.48      8.28 o 
   9   5   1        5.45        0.00      6.77 o 
  10   5   1        0.06        3.99      6.96 o 
  11   5   1      114.69       85.43     12.54 o 
  12   5   1       76.46       67.25     13.04 o 
  -5   6   1       25.83       21.54      8.46 o 
  -4   6   1       12.14       13.23     18.33 o 
  -3   6   1      120.26      112.72     27.46 o 
  -2   6   1       81.67      101.54     18.98 o 
  -1   6   1        0.93        9.50     10.51 o 
   0   6   1      200.79      208.06     23.17 o 
   1   6   1      469.43      542.30     53.29 o 
   2   6   1        4.32        1.23     14.35 o 
   3   6   1      112.10      120.77     16.76 o 
   4   6   1       33.06       51.05     11.64 o 
   5   6   1       44.69       40.34      9.83 o 
 -20   0   2        8.03       25.82     10.25 o 
 -19   0   2      655.77      721.83     42.63 o 
 -18   0   2        4.11        6.56      6.97 o 
 -17   0   2      101.36      138.14     15.58 o 
 -16   0   2      645.68      664.13     27.10 o 
 -15   0   2      611.09      664.82     25.23 o 
 -14   0   2     2327.87     2181.45     59.83 o 
 -13   0   2     1069.98     1106.65     29.11 o 
 -12   0   2      852.52      905.27     22.88 o 
 -11   0   2      359.76      327.82     10.93 o 
 -10   0   2     4413.69     4118.46     82.47 o 
  -9   0   2      209.60      217.31      7.90 o 
  -8   0   2      632.91      634.10     15.91 o 
  -7   0   2     2952.01     2901.83     65.37 o 
  -6   0   2       92.73      124.47      7.69 o 
  -5   0   2     2333.35     2231.95     50.29 o 
  -4   0   2       37.72       50.20      5.74 o 
  -3   0   2     8451.23     8678.93    181.79 o 
  -2   0   2     9403.04     9999.25    186.71 o 
  -1   0   2     4698.24     5051.34     94.20 o 
   0   0   2     3118.61     3389.03     53.59 o 
   1   0   2     1627.41     1565.06     39.92 o 
   2   0   2      756.99      687.49     20.02 o 
   3   0   2      522.93      579.22     13.61 o 
   4   0   2     1817.05     1846.85     40.24 o 
   5   0   2     1448.41     1354.64     30.67 o 
   6   0   2       18.80        9.34      2.05 o 
   7   0   2      131.62      158.09      6.39 o 
   8   0   2      165.82      151.65      8.76 o 
   9   0   2      133.83      142.69      6.76 o 
  10   0   2     1542.78     1578.90     38.02 o 
  11   0   2       62.27       68.00      5.39 o 
  12   0   2      833.97      870.51     36.06 o 
  13   0   2       60.78       80.19      7.71 o 
  14   0   2       40.00       33.72      5.21 o 
  15   0   2      187.35      167.90     27.87 o 
  16   0   2        5.03       14.31      5.81 o 
  17   0   2       85.97       94.69     13.53 o 
  18   0   2       13.47       15.17      8.20 o 
  19   0   2      274.46      291.03     23.77 o 
  20   0   2       15.34       34.84     10.66 o 
 -20   1   2       13.88        9.43     10.25 o 
 -19   1   2      149.28      145.60     34.64 o 
 -18   1   2        0.26        0.66      6.53 o 
 -17   1   2        6.35        3.95      3.63 o 
 -16   1   2      113.00      102.83      6.71 o 
 -15   1   2      410.99      435.74     14.76 o 
 -14   1   2      202.30      228.24      9.09 o 
 -13   1   2        3.36        1.82      2.67 o 
 -12   1   2      212.44      183.05      9.62 o 
 -11   1   2      112.14      121.60      6.08 o 
 -10   1   2      770.69      725.11     12.51 o 
  -9   1   2      304.72      310.24      6.44 o 
  -8   1   2       52.95       63.59      2.43 o 
  -7   1   2      524.89      469.65      9.93 o 
  -6   1   2      218.36      227.54      5.50 o 
  -5   1   2      217.71      266.62      5.59 o 
  -4   1   2     1095.20     1205.74     35.50 o 
  -3   1   2     1438.88     1533.67     38.25 o 
  -2   1   2     6881.13     7270.73    151.35 o 
  -1   1   2     4671.20     4895.78     98.21 o 
   0   1   2    18730.33    19859.40    351.06 o 
   1   1   2      970.20      962.18     18.99 o 
   2   1   2     2344.79     2509.36     50.90 o 
   3   1   2     4202.29     4612.33     94.62 o 
   4   1   2      202.46      239.85      5.02 o 
   5   1   2     6686.09     7080.40    113.72 o 
   6   1   2      239.39      244.11      6.91 o 
   7   1   2       26.12        9.01      1.88 o 
   8   1   2      143.83      123.89      4.93 o 
   9   1   2      719.36      802.36     13.96 o 
  10   1   2       51.16       58.93      3.98 o 
  11   1   2      123.56      117.35      4.74 o 
  12   1   2      266.01      273.51      7.80 o 
  13   1   2      328.51      323.97      9.80 o 
  14   1   2        0.07        0.48      2.80 o 
  15   1   2        7.86        4.19      3.64 o 
  16   1   2       21.31       13.37      4.14 o 
  17   1   2        4.03        4.17      3.91 o 
  18   1   2        4.66       -4.10     14.35 o 
  19   1   2      127.15      119.78     12.71 o 
  20   1   2        6.05        1.64      9.43 o 
 -19   2   2      130.41      161.96     18.56 o 
 -18   2   2       91.78      103.29     11.50 o 
 -17   2   2      132.31      141.31     12.33 o 
 -16   2   2        2.71        0.54      5.49 o 
 -15   2   2       30.02       36.28      7.58 o 
 -14   2   2      372.81      372.04     20.16 o 
 -13   2   2      865.39      854.23     26.74 o 
 -12   2   2      765.57      717.98     23.32 o 
 -11   2   2      105.57      120.63      8.02 o 
 -10   2   2      440.36      419.60     14.65 o 
  -9   2   2      557.96      590.25     13.34 o 
  -8   2   2      629.71      622.92     20.62 o 
  -7   2   2     1278.31     1292.52     31.41 o 
  -6   2   2     1249.71     1269.56     30.12 o 
  -5   2   2      451.47      415.55     14.34 o 
  -4   2   2      752.43      738.99     19.86 o 
  -3   2   2     2705.10     2826.39     57.32 o 
  -2   2   2        0.97        8.33      2.11 o 
  -1   2   2      148.28      100.06      4.92 o 
   0   2   2     1424.82     1381.16     23.63 o 
   1   2   2     1878.48     1852.01     33.33 o 
   2   2   2       46.56       66.29      3.48 o 
   3   2   2       25.99       25.73      2.86 o 
   4   2   2      534.38      492.33     13.22 o 
   5   2   2     3050.20     3088.15     57.11 o 
   6   2   2       57.27       39.72      3.47 o 
   7   2   2     2575.82     2517.07     44.15 o 
   8   2   2        0.27       10.66      2.50 o 
   9   2   2        0.42        6.78      3.06 o 
  10   2   2      336.97      345.01     10.83 o 
  11   2   2        0.20        4.27      3.47 o 
  12   2   2        0.07        5.82      4.83 o 
  13   2   2      120.13      105.05      9.83 o 
  14   2   2       22.08       21.47      6.41 o 
  15   2   2      247.76      256.34     15.52 o 
  16   2   2      133.16      128.52     19.27 o 
  17   2   2       89.14       82.53     10.50 o 
  18   2   2        2.76        4.18      6.88 o 
  19   2   2       50.37       67.23     11.59 o 
 -17   3   2        5.84       11.30      9.12 o 
 -16   3   2       53.78       69.11     15.99 o 
 -15   3   2      228.07      246.67     20.54 o 
 -14   3   2       83.22       66.06     11.37 o 
 -13   3   2       37.94       23.08      7.66 o 
 -12   3   2       14.15       17.98      6.30 o 
 -11   3   2      272.00      316.21     20.44 o 
 -10   3   2       17.82        9.66      5.46 o 
  -9   3   2        9.96        4.41      5.11 o 
  -8   3   2      183.66      171.57     18.51 o 
  -7   3   2      126.38      137.98      9.13 o 
  -6   3   2        0.68        3.65      4.67 o 
  -5   3   2      313.57      343.60     13.28 o 
  -4   3   2        8.06        7.77      2.93 o 
  -3   3   2        1.78        8.11      3.06 o 
  -2   3   2      321.41      428.28     15.10 o 
  -1   3   2      772.98      769.07     15.35 o 
   0   3   2      136.89      122.58      4.82 o 
   1   3   2       13.20       10.32      2.29 o 
   2   3   2       36.09       39.01      3.37 o 
   3   3   2       23.13       20.68      2.98 o 
   4   3   2     1037.57     1010.11     22.75 o 
   5   3   2      188.72      188.68      8.25 o 
   6   3   2      127.07      148.40      7.35 o 
   7   3   2      153.47      142.13     12.53 o 
   8   3   2       95.55       78.45      8.34 o 
   9   3   2      119.72      114.65     10.08 o 
  10   3   2       86.51      104.68      9.81 o 
  11   3   2       50.92       36.84     15.58 o 
  12   3   2        1.25       -0.90     10.45 o 
  13   3   2        2.15       10.39      8.04 o 
  14   3   2       75.91       63.69     11.90 o 
  15   3   2        5.09       16.71      8.96 o 
  16   3   2        0.01       -7.24      7.76 o 
  17   3   2       67.46       57.59     13.73 o 
 -15   4   2        0.02       -0.17      9.24 o 
 -14   4   2       27.80        9.70      9.62 o 
 -13   4   2        0.65        1.70      7.43 o 
 -12   4   2        6.89       -3.45      9.80 o 
 -11   4   2       98.18      117.20     11.89 o 
 -10   4   2      190.36      163.39     25.85 o 
  -9   4   2        0.10        3.76      5.10 o 
  -8   4   2      210.24      204.29     27.28 o 
  -7   4   2      291.70      291.17     15.96 o 
  -6   4   2       39.40       36.73      6.95 o 
  -5   4   2        3.25        3.75      3.93 o 
  -4   4   2       37.82       45.02      6.01 o 
  -3   4   2       40.68       35.05      4.06 o 
  -2   4   2      216.00      225.36      7.62 o 
  -1   4   2       44.90       53.54      4.20 o 
   0   4   2      312.02      330.67      9.45 o 
   1   4   2       10.55       11.24      2.82 o 
   2   4   2        3.25        4.57      2.57 o 
   3   4   2       98.65       94.72      5.70 o 
   4   4   2      808.95      709.89     20.11 o 
   5   4   2      229.54      211.20     11.61 o 
   6   4   2      232.44      246.67     13.93 o 
   7   4   2      451.85      492.12     33.78 o 
   8   4   2       33.58       54.24      8.65 o 
   9   4   2      250.65      229.59     23.57 o 
  10   4   2       91.32       70.25     11.54 o 
  11   4   2      461.30      447.60     26.84 o 
  12   4   2       70.52       73.51     12.65 o 
  13   4   2       37.01       46.06     11.48 o 
  14   4   2        0.50       -1.48      8.64 o 
  15   4   2       17.18       12.65     18.24 o 
 -12   5   2       81.24       86.43     15.58 o 
 -11   5   2       18.34       13.57      9.18 o 
 -10   5   2      118.95      151.60     18.45 o 
  -9   5   2      167.73      209.50     16.33 o 
  -8   5   2      144.57      204.31     15.62 o 
  -7   5   2       18.61       15.35      6.71 o 
  -6   5   2       25.61       22.54      5.53 o 
  -5   5   2      219.25      228.91     11.39 o 
  -4   5   2       86.97      115.28      8.22 o 
  -3   5   2       39.38       50.22      5.78 o 
  -2   5   2        1.68        1.66      3.57 o 
  -1   5   2      191.95      204.93      9.45 o 
   0   5   2       23.39       28.14      4.77 o 
   1   5   2        5.23        4.01      4.19 o 
   2   5   2       33.54       39.80      5.85 o 
   3   5   2      174.56      184.62     10.43 o 
   4   5   2       79.65       74.12      8.06 o 
   5   5   2      254.06      285.04     14.23 o 
   6   5   2      275.31      280.94     19.82 o 
   7   5   2       92.22      111.48     17.39 o 
   8   5   2       57.17       78.54     10.81 o 
   9   5   2      115.21      122.35     15.89 o 
  10   5   2       67.45       86.29     15.50 o 
  11   5   2      184.68      222.73     29.04 o 
  12   5   2       24.83       25.99      9.75 o 
  -4   6   2       85.38       90.17     15.94 o 
  -3   6   2       66.33       68.45     22.95 o 
  -2   6   2       12.41        5.95     11.27 o 
  -1   6   2        7.49        5.74     15.99 o 
   0   6   2      101.98      166.01     30.74 o 
   1   6   2       37.20       74.03     14.97 o 
   2   6   2        0.21        2.95      9.54 o 
   3   6   2        1.11       -2.74      8.93 o 
   4   6   2        0.60        7.05      8.37 o 
 -20   1   3       28.80       20.49     11.48 o 
 -19   1   3       65.02       65.83     16.81 o 
 -18   1   3       82.81       59.12      8.81 o 
 -17   1   3      420.59      448.35     15.25 o 
 -16   1   3      598.33      615.14     18.91 o 
 -15   1   3      125.17      129.51      7.35 o 
 -14   1   3       88.32       90.69      7.45 o 
 -13   1   3      174.69      162.94      8.06 o 
 -12   1   3     1116.72     1065.56     20.89 o 
 -11   1   3      248.42      236.38      6.41 o 
 -10   1   3     1279.82     1243.98     20.78 o 
  -9   1   3     2406.58     2348.72     35.91 o 
  -8   1   3      902.61      940.60     15.21 o 
  -7   1   3       26.43       25.62      2.18 o 
  -6   1   3     3343.87     3288.84     55.63 o 
  -5   1   3     5136.48     5147.90     78.31 o 
  -4   1   3      280.30      279.78      6.88 o 
  -3   1   3     2794.48     3001.60     51.03 o 
  -2   1   3     9410.41    10019.41    172.80 o 
  -1   1   3      202.69      191.29      6.70 o 
   0   1   3        1.13       19.51      3.31 o 
   1   1   3      701.23      693.64     12.80 o 
   2   1   3     4879.83     5008.25     78.18 o 
   3   1   3    15429.81    16523.86    313.30 o 
   4   1   3     1031.53     1165.44     20.44 o 
   5   1   3     2466.31     2558.61     42.85 o 
   6   1   3      288.96      246.11      7.02 o 
   7   1   3      836.34      761.43     13.42 o 
   8   1   3        0.31       -0.38      1.17 o 
   9   1   3      433.10      408.74      8.71 o 
  10   1   3     1469.14     1433.58     23.20 o 
  11   1   3       18.82       12.36      3.21 o 
  12   1   3        6.04        2.94      2.11 o 
  13   1   3       31.19       28.81      3.78 o 
  14   1   3      228.78      234.81     10.98 o 
  15   1   3       77.77       86.23     10.50 o 
  16   1   3        0.37       -4.87      3.25 o 
  17   1   3      119.05      100.60     18.98 o 
  18   1   3       42.33       30.47      8.23 o 
  19   1   3       14.49       15.17     13.53 o 
  20   1   3       23.96       30.33     12.30 o 
 -19   2   3        8.71        8.36      7.69 o 
 -18   2   3      134.63      124.43     19.56 o 
 -17   2   3       13.97       20.09      7.15 o 
 -16   2   3      192.89      185.10     14.06 o 
 -15   2   3       14.02       10.90      5.90 o 
 -14   2   3        8.52       11.61     10.18 o 
 -13   2   3        0.11       -4.97      3.87 o 
 -12   2   3      164.27      168.63     11.48 o 
 -11   2   3      554.51      559.08     18.08 o 
 -10   2   3        9.47       10.46      3.93 o 
  -9   2   3       22.31       13.79      3.16 o 
  -8   2   3       20.32       13.12      3.18 o 
  -7   2   3     1318.74     1376.63     33.13 o 
  -6   2   3       14.26       15.94      3.81 o 
  -5   2   3      945.61      948.25     23.38 o 
  -4   2   3      286.36      265.46     13.18 o 
  -3   2   3      191.38      259.56      8.23 o 
  -2   2   3      340.23      295.83      9.13 o 
  -1   2   3      114.81      122.45      4.80 o 
   0   2   3     1290.48     1326.13     24.67 o 
   1   2   3        3.76       15.01      1.91 o 
   2   2   3       32.31       24.76      2.77 o 
   3   2   3      112.40      125.72      5.13 o 
   4   2   3     2596.30     2636.42     61.00 o 
   5   2   3      999.54      829.73     18.25 o 
   6   2   3     1634.31     1795.58     32.35 o 
   7   2   3      694.60      644.99     15.04 o 
   8   2   3        0.18        0.65      2.26 o 
   9   2   3     1058.98      977.94     26.12 o 
  10   2   3      169.80      150.58      6.63 o 
  11   2   3       25.70       33.74      4.53 o 
  12   2   3      302.60      289.99     15.45 o 
  13   2   3        5.58        2.88      4.65 o 
  14   2   3       94.66       88.81     12.82 o 
  15   2   3        0.01       -5.24      4.83 o 
  16   2   3       12.67       16.81      7.83 o 
  17   2   3       84.73       84.86     11.58 o 
  18   2   3        1.82        3.14      6.67 o 
  19   2   3       18.16       12.19      8.26 o 
 -17   3   3       79.65       86.62     11.58 o 
 -16   3   3      128.15      103.09     14.33 o 
 -15   3   3      143.63      125.90     14.76 o 
 -14   3   3       16.24       22.36      8.94 o 
 -13   3   3        6.88        8.49      6.28 o 
 -12   3   3      300.73      293.24     22.84 o 
 -11   3   3      442.79      435.20     25.09 o 
 -10   3   3        0.14       -3.07      4.43 o 
  -9   3   3       96.34       98.14      9.63 o 
  -8   3   3      236.95      238.52     20.28 o 
  -7   3   3      188.09      158.21     20.77 o 
  -6   3   3        0.43       56.71     29.51 o 
  -5   3   3     1129.33     1083.93     29.19 o 
  -4   3   3      774.54      734.97     21.27 o 
  -3   3   3      251.76      257.74     10.91 o 
  -2   3   3      426.77      396.89     11.10 o 
  -1   3   3      700.02      783.43     15.63 o 
   0   3   3      199.47      186.76      6.22 o 
   1   3   3        4.42        4.01      1.85 o 
   2   3   3      416.29      359.48      8.80 o 
   3   3   3      329.92      353.42      9.63 o 
   4   3   3      270.53      262.88      9.19 o 
   5   3   3       20.16       26.22      3.83 o 
   6   3   3      292.65      292.94     18.60 o 
   7   3   3      869.39      795.89     38.10 o 
   8   3   3       12.73       19.79      5.75 o 
   9   3   3     2959.52     2687.42     76.70 o 
  10   3   3      107.89       94.16     11.42 o 
  11   3   3       11.42       12.01      6.77 o 
  12   3   3       50.96       53.67     17.01 o 
  13   3   3      209.00      210.53     18.65 o 
  14   3   3      317.58      292.20     22.14 o 
  15   3   3       20.92       46.63     11.83 o 
  16   3   3        7.64       -3.81      7.76 o 
  17   3   3       44.34       22.95     13.12 o 
 -15   4   3       72.21      107.73     15.99 o 
 -14   4   3       27.89       21.87     16.19 o 
 -13   4   3       64.31       58.65     11.21 o 
 -12   4   3       14.76       19.63      6.96 o 
 -11   4   3       78.18       89.81     10.76 o 
 -10   4   3      145.46      142.00     12.39 o 
  -9   4   3       58.73       95.15     20.98 o 
  -8   4   3       26.06       21.00      6.67 o 
  -7   4   3      158.13      137.94     14.05 o 
  -6   4   3      154.51      157.01     11.75 o 
  -5   4   3       27.87       37.71     10.72 o 
  -4   4   3       58.49       35.03      7.88 o 
  -3   4   3     1689.82     1670.10     36.84 o 
  -2   4   3      188.79      170.98     10.59 o 
  -1   4   3      284.30      322.75      9.34 o 
   0   4   3       51.71       53.14      4.17 o 
   1   4   3      300.04      328.49      9.39 o 
   2   4   3      806.85      793.51     16.98 o 
   3   4   3       50.29       41.04      4.25 o 
   4   4   3      379.74      377.59     13.27 o 
   5   4   3      387.66      390.91     13.70 o 
   6   4   3      603.22      502.56     22.26 o 
   7   4   3      438.38      455.93     24.67 o 
   8   4   3      268.72      252.76     16.05 o 
   9   4   3       94.63       82.15     10.51 o 
  10   4   3        0.07        2.99      6.89 o 
  11   4   3      406.17      416.74     25.99 o 
  12   4   3        2.82       16.23      8.94 o 
  13   4   3       95.06       95.73     21.31 o 
  14   4   3       31.09       58.36     22.13 o 
  15   4   3       22.37       10.73     10.43 o 
 -11   5   3       10.28        2.03      8.07 o 
 -10   5   3        1.76        9.26      8.80 o 
  -9   5   3        3.89       12.04      7.07 o 
  -8   5   3       96.37       80.92     13.76 o 
  -7   5   3       25.36       22.23      6.21 o 
  -6   5   3       47.12       60.52      7.95 o 
  -5   5   3       12.18        9.83      5.86 o 
  -4   5   3       11.17       21.19      5.00 o 
  -3   5   3       68.19       70.78      6.45 o 
  -2   5   3       12.33       11.12      4.03 o 
  -1   5   3       54.30       54.11      6.35 o 
   0   5   3       36.59       34.96      5.40 o 
   1   5   3       68.92       71.63      7.13 o 
   2   5   3       11.26        1.42      4.20 o 
   3   5   3       82.53       68.57      7.83 o 
   4   5   3       86.14       77.97     11.83 o 
   5   5   3        1.16       -2.48      4.30 o 
   6   5   3       49.16       50.83      7.48 o 
   7   5   3       21.05       12.25      5.82 o 
   8   5   3        0.08        6.34      5.23 o 
   9   5   3       76.56       63.52     10.89 o 
  10   5   3       70.56       91.21     12.60 o 
  11   5   3        0.25        5.55      8.93 o 
  -4   6   3       21.01       32.33      8.73 o 
  -3   6   3        3.41       15.17     15.17 o 
  -2   6   3      125.38      142.24     31.56 o 
  -1   6   3       65.59       39.76     22.13 o 
   0   6   3       57.89       65.33     14.67 o 
   1   6   3      140.79      151.36     18.56 o 
   2   6   3       98.87      125.98     17.62 o 
   3   6   3        2.31        3.89      9.26 o 
   4   6   3       27.21       17.41     10.61 o 
 -20   0   4      140.92      122.97     16.81 o 
 -19   0   4      330.78      409.08     29.51 o 
 -18   0   4      696.99      743.97     43.04 o 
 -17   0   4        3.67       15.58      7.79 o 
 -16   0   4     1463.37     1478.92     72.55 o 
 -15   0   4      831.63      825.07     27.12 o 
 -14   0   4     1234.18     1265.45     37.47 o 
 -13   0   4       80.70       81.10      6.79 o 
 -12   0   4      256.27      247.24     10.26 o 
 -11   0   4      444.57      406.51     13.73 o 
 -10   0   4      158.87      147.32      9.48 o 
  -9   0   4      614.42      680.76     23.01 o 
  -8   0   4     2209.49     2022.64     55.32 o 
  -7   0   4     3227.85     3207.85    100.82 o 
  -6   0   4     2402.20     2481.81     65.28 o 
  -5   0   4     1921.57     2056.61     60.71 o 
  -4   0   4    18090.82    18071.03    337.31 o 
  -3   0   4    17780.38    17619.91    367.67 o 
  -2   0   4      169.60      214.61      8.43 o 
  -1   0   4       55.76       59.83      3.48 o 
   0   0   4     1543.75     1784.77     38.90 o 
   1   0   4    17361.17    17951.66    316.22 o 
   2   0   4        8.38        9.23      1.70 o 
   3   0   4        2.91        0.68      1.83 o 
   4   0   4     4887.37     4960.34    120.96 o 
   5   0   4     1709.78     1847.26     47.27 o 
   6   0   4        6.32        5.46      4.41 o 
   7   0   4     2197.15     2227.05     49.86 o 
   8   0   4     5309.75     5443.65    116.73 o 
   9   0   4     1479.92     1652.07     38.97 o 
  10   0   4       53.41       51.02      4.66 o 
  11   0   4      259.14      197.93      9.03 o 
  12   0   4     2866.58     2716.26     62.78 o 
  13   0   4       51.27       66.72      7.57 o 
  14   0   4      249.72      221.15     12.96 o 
  15   0   4      419.86      370.09     18.65 o 
  16   0   4      145.66      135.59     11.31 o 
  17   0   4       18.23       30.59      7.29 o 
  18   0   4      140.09      162.73     18.04 o 
  19   0   4       26.11        9.84      8.61 o 
  20   0   4      190.18      240.20     22.54 o 
 -20   1   4      305.51      266.84     27.46 o 
 -19   1   4        4.84       -8.20      7.79 o 
 -18   1   4        3.41        5.97      5.63 o 
 -17   1   4       22.65       24.43      4.44 o 
 -16   1   4        4.32        5.47      3.46 o 
 -15   1   4      144.43      139.03     11.18 o 
 -14   1   4      913.80      915.29     33.78 o 
 -13   1   4     1273.68     1277.82     29.76 o 
 -12   1   4      384.51      394.51     16.35 o 
 -11   1   4       37.11       43.35      3.82 o 
 -10   1   4      862.52      890.07     15.83 o 
  -9   1   4      147.04      161.94      4.64 o 
  -8   1   4      180.04      211.77      7.04 o 
  -7   1   4      830.54      824.51     16.38 o 
  -6   1   4     1779.05     1797.15     32.46 o 
  -5   1   4        8.46        4.09      1.69 o 
  -4   1   4       26.23       35.75      2.88 o 
  -3   1   4      962.62      989.36     19.53 o 
  -2   1   4     1125.96     1051.14     22.68 o 
  -1   1   4     2545.36     2472.04     50.23 o 
   0   1   4       76.15       94.83      3.56 o 
   1   1   4     3826.30     3909.20     64.29 o 
   2   1   4     4012.85     4158.55    103.31 o 
   3   1   4        0.83        9.10      1.32 o 
   4   1   4      452.67      518.23     13.38 o 
   5   1   4      275.17      266.40      6.30 o 
   6   1   4     1358.39     1402.18     24.59 o 
   7   1   4     2139.03     2440.83     36.12 o 
   8   1   4      199.54      235.42      6.59 o 
   9   1   4       18.14       14.31      1.89 o 
  10   1   4      165.14      170.00      8.05 o 
  11   1   4        4.01        9.93      2.44 o 
  12   1   4       59.89       65.15      4.40 o 
  13   1   4      486.13      460.45     13.02 o 
  14   1   4      726.86      676.62     22.04 o 
  15   1   4      119.97      133.04      9.62 o 
  16   1   4        0.76        5.85      4.08 o 
  17   1   4       21.06       22.85      5.06 o 
  18   1   4       25.28       28.48      8.27 o 
  19   1   4      112.34       96.73     12.08 o 
  20   1   4       20.17       19.68     11.07 o 
 -19   2   4        2.27        4.68      7.16 o 
 -18   2   4       37.21       45.75      9.01 o 
 -17   2   4      243.17      255.92     16.16 o 
 -16   2   4       43.28       29.21      7.32 o 
 -15   2   4       13.96        9.59      6.01 o 
 -14   2   4      717.86      726.11     27.91 o 
 -13   2   4       61.74       65.58     10.00 o 
 -12   2   4      517.74      493.85     17.31 o 
 -11   2   4       58.28       75.20     12.07 o 
 -10   2   4      672.19      639.66     23.41 o 
  -9   2   4      440.42      424.12     12.75 o 
  -8   2   4       10.41        5.03      2.71 o 
  -7   2   4     1000.20      935.57     24.89 o 
  -6   2   4     1296.01     1269.93     30.52 o 
  -5   2   4      313.95      315.30     11.18 o 
  -4   2   4      231.64      267.86      7.93 o 
  -3   2   4      929.90      923.87     21.64 o 
  -2   2   4     1615.65     1596.80     31.75 o 
  -1   2   4      153.32      170.90      6.44 o 
   0   2   4     1789.61     1898.10     40.23 o 
   1   2   4      142.58      144.23      4.29 o 
   2   2   4      751.03      884.39     16.11 o 
   3   2   4      286.62      309.89      8.15 o 
   4   2   4      652.08      750.95     22.87 o 
   5   2   4     9294.16     8747.58    154.36 o 
   6   2   4      582.55      558.63     12.41 o 
   7   2   4     3502.03     3426.79     62.95 o 
   8   2   4      440.74      406.97     12.03 o 
   9   2   4     1023.68     1022.50     20.10 o 
  10   2   4       76.47       64.51      4.56 o 
  11   2   4      343.27      396.31     14.20 o 
  12   2   4      251.72      261.13     11.28 o 
  13   2   4       25.46       35.82      5.15 o 
  14   2   4        1.27        0.17      5.30 o 
  15   2   4       26.15       18.66      7.39 o 
  16   2   4      124.32      109.85     14.14 o 
  17   2   4      215.21      232.34     17.65 o 
  18   2   4       75.40       55.40     11.00 o 
  19   2   4      166.18      153.69     15.64 o 
 -17   3   4       13.76        9.41      7.20 o 
 -16   3   4       18.76       20.53      9.15 o 
 -15   3   4      251.83      269.67     29.51 o 
 -14   3   4       25.36       23.35      9.84 o 
 -13   3   4        0.68        0.84      5.70 o 
 -12   3   4       80.06       61.27      9.12 o 
 -11   3   4        0.15       -5.05      5.77 o 
 -10   3   4       61.88       81.93     14.20 o 
  -9   3   4        0.21        2.62      6.48 o 
  -8   3   4      388.83      324.14     37.10 o 
  -7   3   4       54.94       35.70      8.78 o 
  -6   3   4       34.82       21.80      6.69 o 
  -5   3   4      232.98      216.89     13.95 o 
  -4   3   4      808.14      765.24     22.28 o 
  -3   3   4       94.68       77.23      5.41 o 
  -2   3   4      162.61      218.80      8.69 o 
  -1   3   4      135.02      148.34      8.43 o 
   0   3   4      186.02      165.52      5.62 o 
   1   3   4       54.31       85.85      4.06 o 
   2   3   4        8.59        8.82      2.13 o 
   3   3   4      698.82      693.41     14.22 o 
   4   3   4       78.50       61.87      5.33 o 
   5   3   4       32.55       56.88      4.84 o 
   6   3   4      178.54      204.12      8.51 o 
   7   3   4     2680.97     2458.99     69.66 o 
   8   3   4       45.85       24.58      8.60 o 
   9   3   4      676.05      720.28     26.92 o 
  10   3   4      520.31      498.76     26.47 o 
  11   3   4      196.61      209.02     17.36 o 
  12   3   4       13.27       13.32     11.07 o 
  13   3   4        0.76       -4.66      8.61 o 
  14   3   4      263.79      221.06     30.33 o 
  15   3   4      337.69      339.04     25.10 o 
  16   3   4       25.78        9.84     12.30 o 
  17   3   4       50.80       64.35     17.63 o 
 -15   4   4       43.68       32.78      9.60 o 
 -14   4   4        1.86        9.53      7.45 o 
 -13   4   4        3.64        3.42      7.28 o 
 -12   4   4        0.71       13.90      6.56 o 
 -11   4   4       42.71       57.43     14.21 o 
 -10   4   4       77.06       76.85     11.25 o 
  -9   4   4      129.43      118.21     11.71 o 
  -8   4   4      109.92      118.24     15.79 o 
  -7   4   4      111.09      106.20     22.34 o 
  -6   4   4       17.81       16.32      8.97 o 
  -5   4   4      114.00      106.97     39.15 o 
  -4   4   4       41.65       29.10      6.17 o 
  -3   4   4      163.95      130.42     12.29 o 
  -2   4   4       55.62       51.72      4.55 o 
  -1   4   4       16.20       19.49      3.35 o 
   0   4   4      170.74      173.98      8.27 o 
   1   4   4        0.32        1.72      2.52 o 
   2   4   4       44.35       44.85      4.51 o 
   3   4   4      237.33      224.61      8.58 o 
   4   4   4      115.97      112.78      8.87 o 
   5   4   4       90.62       95.90      8.58 o 
   6   4   4       22.46       27.08      8.30 o 
   7   4   4       15.56       23.15     10.77 o 
   8   4   4       40.64       42.56      7.96 o 
   9   4   4       27.03       35.93      8.00 o 
  10   4   4      208.37      142.09     13.56 o 
  11   4   4       60.43       69.29     12.28 o 
  12   4   4       17.73       10.14      9.43 o 
  13   4   4       75.61       72.68     13.53 o 
  14   4   4       31.04       25.55     10.83 o 
  15   4   4       22.82       14.76     13.53 o 
 -11   5   4       81.11       88.70     14.38 o 
 -10   5   4        4.01        5.71     13.73 o 
  -9   5   4      125.25      114.81     14.77 o 
  -8   5   4      114.41      109.88     10.62 o 
  -7   5   4      176.94      195.58     13.17 o 
  -6   5   4       29.32       22.43      6.18 o 
  -5   5   4      205.35      221.79     11.18 o 
  -4   5   4      124.88      151.36      9.99 o 
  -3   5   4      273.82      285.91     12.26 o 
  -2   5   4       91.64       95.01      7.93 o 
  -1   5   4      180.73      202.36     13.84 o 
   0   5   4      134.98      162.57     12.24 o 
   1   5   4       29.46       31.85      5.61 o 
   2   5   4       57.51       59.41      7.61 o 
   3   5   4       27.82       34.07      6.60 o 
   4   5   4      444.02      415.76     17.96 o 
   5   5   4        3.32       -2.04      5.07 o 
   6   5   4      253.06      273.29     20.68 o 
   7   5   4      191.14      201.38     13.00 o 
   8   5   4      109.19      115.91     17.69 o 
   9   5   4        3.39        7.00      5.77 o 
  10   5   4      162.24      178.42     29.44 o 
  11   5   4      164.16      200.46     17.50 o 
  -4   6   4       47.28       71.01     11.13 o 
  -3   6   4       17.26       11.07     18.86 o 
  -2   6   4        8.61      -10.46     14.76 o 
  -1   6   4       90.22       60.51     15.07 o 
   0   6   4       89.18       82.77     15.99 o 
   1   6   4        0.42       -6.18     12.30 o 
   2   6   4       30.89       19.43     11.23 o 
   3   6   4       21.71       20.16     10.98 o 
   4   6   4        0.43        5.23     11.48 o 
 -20   1   5        8.37       13.94     11.48 o 
 -19   1   5      132.64      191.42     23.36 o 
 -18   1   5      506.41      478.08     21.50 o 
 -17   1   5       19.58       23.71      6.49 o 
 -16   1   5      778.51      780.60     22.62 o 
 -15   1   5       27.32       29.14      5.14 o 
 -14   1   5       56.27       50.27      6.11 o 
 -13   1   5        4.08        3.32      2.95 o 
 -12   1   5     1985.48     2040.14     43.65 o 
 -11   1   5     1489.41     1523.71     27.37 o 
 -10   1   5      180.86      182.47      5.29 o 
  -9   1   5      282.07      277.92      7.42 o 
  -8   1   5      998.56      923.10     15.49 o 
  -7   1   5     6407.25     6360.39     90.99 o 
  -6   1   5      990.39     1061.85     21.11 o 
  -5   1   5     2667.91     2704.18     46.75 o 
  -4   1   5     3967.86     4192.58     69.45 o 
  -3   1   5      531.25      587.08     12.22 o 
  -2   1   5     1069.31     1171.17     20.83 o 
  -1   1   5     1866.47     1833.52     29.36 o 
   0   1   5      344.75      351.44      8.00 o 
   1   1   5      128.30      116.17      5.37 o 
   2   1   5       56.45       51.00      4.64 o 
   3   1   5     1877.71     1843.74     33.06 o 
   4   1   5      487.87      458.58     12.39 o 
   5   1   5      810.46      820.96     17.80 o 
   6   1   5     1516.82     1603.54     27.25 o 
   7   1   5      189.28      162.89      5.52 o 
   8   1   5     1134.56     1127.29     19.11 o 
   9   1   5      598.04      627.64     12.07 o 
  10   1   5      511.79      493.75     11.33 o 
  11   1   5      302.13      294.78      8.40 o 
  12   1   5        6.58        6.40      2.49 o 
  13   1   5       10.23       13.56      6.39 o 
  14   1   5       34.07       28.08     10.58 o 
  15   1   5       71.28       79.99      6.85 o 
  16   1   5       32.25       25.96      5.03 o 
  17   1   5       12.32       11.16      4.81 o 
  18   1   5       63.35       71.62     15.58 o 
  19   1   5       34.08       43.46      9.74 o 
 -19   2   5       50.51       47.23      9.88 o 
 -18   2   5        3.41        3.59      6.32 o 
 -17   2   5       57.67       65.95      9.84 o 
 -16   2   5      138.73      142.67     21.26 o 
 -15   2   5       51.03       54.03      8.20 o 
 -14   2   5       48.30       53.52      8.16 o 
 -13   2   5        0.70        0.32      4.50 o 
 -12   2   5      527.79      532.10     22.04 o 
 -11   2   5       83.84       72.60      9.35 o 
 -10   2   5     1330.89     1265.35     38.00 o 
  -9   2   5      294.11      288.21     13.08 o 
  -8   2   5      345.26      382.94     23.19 o 
  -7   2   5      293.61      277.83     13.97 o 
  -6   2   5     2597.63     2507.41     54.24 o 
  -5   2   5     2570.41     2689.61     51.25 o 
  -4   2   5      879.58      979.57     20.91 o 
  -3   2   5        1.96        6.04      2.57 o 
  -2   2   5      707.63      734.06     16.67 o 
  -1   2   5      533.34      504.87     12.19 o 
   0   2   5     1190.20     1216.09     27.35 o 
   1   2   5      530.00      517.68     10.98 o 
   2   2   5      112.69      121.09      4.98 o 
   3   2   5     1965.86     1918.65     37.12 o 
   4   2   5     1087.44     1168.85     25.15 o 
   5   2   5     1805.38     1665.61     35.91 o 
   6   2   5        0.60       -0.32      2.28 o 
   7   2   5      757.68      690.23     15.86 o 
   8   2   5       84.23       84.66      4.65 o 
   9   2   5      259.49      221.97      6.30 o 
  10   2   5      968.10      857.39     21.17 o 
  11   2   5      162.86      133.27      8.25 o 
  12   2   5      182.52      156.32      9.29 o 
  13   2   5      108.61      110.21      8.02 o 
  14   2   5       76.28       74.50      7.71 o 
  15   2   5      148.07      124.35      9.22 o 
  16   2   5       20.93       27.45      6.10 o 
  17   2   5       63.32       74.18      8.35 o 
  18   2   5      126.49      119.67     13.81 o 
  19   2   5       10.14       17.38      6.38 o 
 -17   3   5       22.52       19.98      8.30 o 
 -16   3   5       93.15       97.85     28.08 o 
 -15   3   5      302.31      282.78     21.23 o 
 -14   3   5        4.39        6.91      6.00 o 
 -13   3   5       27.77       21.59      7.31 o 
 -12   3   5       13.96       10.97      6.00 o 
 -11   3   5       43.84       30.61     17.22 o 
 -10   3   5        1.34        6.28     16.81 o 
  -9   3   5        0.05        4.73      7.52 o 
  -8   3   5        0.30        3.07     11.07 o 
  -7   3   5       52.44       54.84      7.44 o 
  -6   3   5      102.38      104.53     10.87 o 
  -5   3   5      199.27      162.49     12.13 o 
  -4   3   5        2.02        5.40      3.63 o 
  -3   3   5      489.44      500.98     15.09 o 
  -2   3   5     1137.19     1107.53     27.02 o 
  -1   3   5      845.58      775.23     18.50 o 
   0   3   5       82.86       68.52      4.06 o 
   1   3   5       24.59       36.68      3.10 o 
   2   3   5       21.35       17.09      2.53 o 
   3   3   5       19.71        9.81      2.50 o 
   4   3   5      488.27      396.90     11.09 o 
   5   3   5      106.31      133.90      5.90 o 
   6   3   5     1132.90     1080.12     27.26 o 
   7   3   5      630.85      586.43     19.88 o 
   8   3   5     1228.24     1059.54     44.49 o 
   9   3   5      949.75      873.45     55.13 o 
  10   3   5      184.63      180.22     18.86 o 
  11   3   5      103.20       82.77     11.97 o 
  12   3   5       81.20       67.36     11.54 o 
  13   3   5       11.14       17.22     11.07 o 
  14   3   5      173.39      131.58     19.27 o 
  15   3   5        5.62        6.97     10.66 o 
  16   3   5      280.43      268.07     28.69 o 
  17   3   5       54.72       42.63     16.40 o 
 -15   4   5       29.03       48.75     14.19 o 
 -14   4   5       31.08       39.98      9.38 o 
 -13   4   5      176.59      203.18     30.69 o 
 -12   4   5       31.03       43.63      8.60 o 
 -11   4   5        0.15        3.17      5.63 o 
 -10   4   5       38.73       41.19      8.14 o 
  -9   4   5      258.94      301.38     25.67 o 
  -8   4   5      130.25      148.02     19.27 o 
  -7   4   5        4.79        6.28      8.35 o 
  -6   4   5       13.16       12.34     10.66 o 
  -5   4   5      977.46      924.87     82.80 o 
  -4   4   5      125.70      133.71     15.38 o 
  -3   4   5      412.46      358.17     14.65 o 
  -2   4   5      359.69      342.46     10.52 o 
  -1   4   5      323.44      326.18     10.07 o 
   0   4   5        1.39       -0.10      2.62 o 
   1   4   5       26.79       29.98      4.77 o 
   2   4   5     1400.19     1349.40     33.21 o 
   3   4   5       27.32       30.37      4.60 o 
   4   4   5      195.71      174.51      9.68 o 
   5   4   5        5.63       10.33      5.74 o 
   6   4   5     1813.74     1707.26     46.43 o 
   7   4   5      254.88      282.08     17.21 o 
   8   4   5       24.23       37.86      7.79 o 
   9   4   5      792.86      752.12     31.37 o 
  10   4   5       40.13       45.63      9.46 o 
  11   4   5       49.36       46.44      9.39 o 
  12   4   5        1.43        4.13      6.68 o 
  13   4   5       41.86       28.69     13.12 o 
  14   4   5      373.84      351.69     31.97 o 
  15   4   5      109.15       93.87     19.68 o 
 -11   5   5        1.15       -4.83      7.15 o 
 -10   5   5       51.77       72.81     11.01 o 
  -9   5   5        1.38       10.29      7.06 o 
  -8   5   5        2.77       -1.78      5.50 o 
  -7   5   5       23.08       20.05      8.65 o 
  -6   5   5       24.41       35.79      7.19 o 
  -5   5   5      130.09      120.21      8.71 o 
  -4   5   5       73.20       64.29     10.92 o 
  -3   5   5      262.03      311.91     19.97 o 
  -2   5   5        0.15        1.38      5.73 o 
  -1   5   5        0.38        4.39      5.79 o 
   0   5   5       60.84       67.82     11.18 o 
   1   5   5        0.99        9.09      4.92 o 
   2   5   5      237.69      233.84     17.05 o 
   3   5   5      122.48      106.13     10.43 o 
   4   5   5      304.54      261.08     16.52 o 
   5   5   5       11.82        7.08      5.79 o 
   6   5   5       75.34       65.75      8.42 o 
   7   5   5       36.59       40.35      7.38 o 
   8   5   5       14.52       16.44      6.20 o 
   9   5   5       40.27       41.07      8.10 o 
  10   5   5       13.33       32.66     13.12 o 
  11   5   5        3.41        8.28      9.54 o 
  -3   6   5       32.23       28.45     14.29 o 
  -2   6   5      384.82      391.04     40.17 o 
  -1   6   5       11.11       23.92     13.73 o 
   0   6   5       29.59       48.25     14.28 o 
   1   6   5      115.32      150.37     30.54 o 
   2   6   5      115.29      119.95     17.57 o 
   3   6   5       65.07       90.82     15.83 o 
 -20   0   6      302.96      327.10     26.23 o 
 -19   0   6      135.18      167.65     18.45 o 
 -18   0   6      284.57      271.35     23.36 o 
 -17   0   6       40.00       44.27     11.07 o 
 -16   0   6      273.73      281.19     23.36 o 
 -15   0   6      240.41      264.28     12.95 o 
 -14   0   6      695.42      677.34     28.74 o 
 -13   0   6     1558.64     1495.94     43.31 o 
 -12   0   6       37.94       45.21     12.09 o 
 -11   0   6       23.99       33.90      5.96 o 
 -10   0   6        1.91        4.35      3.77 o 
  -9   0   6      103.72      144.80     24.39 o 
  -8   0   6     4357.73     4577.10    117.33 o 
  -7   0   6     4463.03     4973.51    126.68 o 
  -6   0   6      328.35      520.36     21.54 o 
  -5   0   6     3709.90     3975.95     78.49 o 
  -4   0   6     5581.77     5857.50    143.75 o 
  -3   0   6     5780.17     5978.85    148.50 o 
  -2   0   6     9019.45     9098.36    201.81 o 
  -1   0   6       18.37       20.00      2.96 o 
   0   0   6     1265.75     1415.18     34.43 o 
   1   0   6     3209.20     3226.03     69.29 o 
   2   0   6     8397.56     8250.97    158.01 o 
   3   0   6     1815.59     1805.62     47.88 o 
   4   0   6        0.57       -1.23      2.20 o 
   5   0   6     1246.61     1245.09     33.40 o 
   6   0   6     1126.37     1166.54     31.97 o 
   7   0   6      216.01      208.39      8.94 o 
   8   0   6      244.89      272.21     10.96 o 
   9   0   6       77.44       62.24      6.84 o 
  10   0   6      840.09      814.00     25.44 o 
  11   0   6      238.49      306.35     16.48 o 
  12   0   6       39.58       45.17      6.05 o 
  13   0   6     1090.65      981.92     37.34 o 
  14   0   6      249.79      257.22     13.41 o 
  15   0   6      322.76      267.22     16.81 o 
  16   0   6       15.96       11.56      6.37 o 
  17   0   6       18.32       25.70      7.35 o 
  18   0   6       17.08       46.32     11.48 o 
  19   0   6      199.97      230.77     22.13 o 
  20   0   6       10.09       10.25      9.43 o 
 -19   1   6       13.27       24.59     11.89 o 
 -18   1   6       20.56       21.05      6.59 o 
 -17   1   6       80.37       83.97      9.11 o 
 -16   1   6       73.59       69.37      5.80 o 
 -15   1   6        0.00        1.22      3.03 o 
 -14   1   6      349.76      343.89     13.61 o 
 -13   1   6       15.46       14.82      4.04 o 
 -12   1   6       55.71       38.55      7.57 o 
 -11   1   6       85.65       98.61      6.86 o 
 -10   1   6      739.67      743.37     15.39 o 
  -9   1   6       71.42       63.13      3.15 o 
  -8   1   6      283.62      260.57      6.39 o 
  -7   1   6      876.93      908.89     15.84 o 
  -6   1   6     1423.79     1553.82     26.72 o 
  -5   1   6      184.86      220.70      7.22 o 
  -4   1   6       36.47       21.48      2.60 o 
  -3   1   6       38.69       18.68      2.29 o 
  -2   1   6       15.70       11.14      2.43 o 
  -1   1   6     1005.72     1066.13     20.63 o 
   0   1   6      466.67      513.31     11.54 o 
   1   1   6     1328.12     1306.97     22.93 o 
   2   1   6      727.46      764.80     17.39 o 
   3   1   6     3003.57     3262.94     72.02 o 
   4   1   6     3615.02     3692.90     65.80 o 
   5   1   6       46.28       70.30      2.97 o 
   6   1   6        2.00        1.58      1.40 o 
   7   1   6       35.83       54.38      3.27 o 
   8   1   6      625.14      629.10     14.16 o 
   9   1   6       69.08       55.39      3.77 o 
  10   1   6        2.67       -0.58      2.05 o 
  11   1   6       11.81        7.74      2.67 o 
  12   1   6      383.74      359.87     10.72 o 
  13   1   6        4.67        5.39      3.35 o 
  14   1   6      110.01      120.92     10.41 o 
  15   1   6      292.08      261.24     12.40 o 
  16   1   6       76.54       61.99      6.92 o 
  17   1   6       40.20       30.55      5.54 o 
  18   1   6      105.40      107.11     12.49 o 
  19   1   6       17.98       20.66     11.48 o 
 -19   2   6       42.19       30.78      9.96 o 
 -18   2   6        7.02        6.20      6.56 o 
 -17   2   6      277.37      283.16     17.47 o 
 -16   2   6      111.65      106.64     14.57 o 
 -15   2   6        0.11        0.23      5.11 o 
 -14   2   6      775.50      795.72     30.19 o 
 -13   2   6      181.54      207.01     16.66 o 
 -12   2   6      206.74      266.64     18.40 o 
 -11   2   6        6.62        7.77      5.75 o 
 -10   2   6       76.50       68.49     11.50 o 
  -9   2   6     1104.12     1078.13     29.54 o 
  -8   2   6      831.79      761.73     18.79 o 
  -7   2   6      155.48      148.56      7.25 o 
  -6   2   6        4.05        3.36      2.90 o 
  -5   2   6      759.49      865.97     20.05 o 
  -4   2   6        2.23       10.57      3.02 o 
  -3   2   6     1309.25     1250.13     25.38 o 
  -2   2   6     1828.41     1747.20     34.98 o 
  -1   2   6       13.37        6.04      2.15 o 
   0   2   6      405.38      390.39     10.88 o 
   1   2   6      531.35      436.17      9.71 o 
   2   2   6        9.76        1.74      1.45 o 
   3   2   6       78.92       61.51      3.18 o 
   4   2   6      138.82      160.17      8.15 o 
   5   2   6        1.86        4.75      2.86 o 
   6   2   6       45.56       32.85      4.36 o 
   7   2   6      267.28      248.75     10.49 o 
   8   2   6       40.19       44.33      5.18 o 
   9   2   6      317.28      276.00     11.04 o 
  10   2   6      369.29      316.80     11.71 o 
  11   2   6       19.41       28.90      5.17 o 
  12   2   6      392.79      379.01     15.13 o 
  13   2   6        6.84        3.48      4.13 o 
  14   2   6        8.98        5.27      5.14 o 
  15   2   6      493.92      471.34     18.73 o 
  16   2   6      154.42      133.72     10.12 o 
  17   2   6      129.07      120.99      9.78 o 
  18   2   6       39.99       65.03     11.56 o 
 -17   3   6       24.58       17.39      8.30 o 
 -16   3   6        4.07        0.00      6.82 o 
 -15   3   6      163.70      189.69     17.67 o 
 -14   3   6       82.70       91.22     11.24 o 
 -13   3   6        5.46       13.68      6.07 o 
 -12   3   6      118.23      144.27     36.07 o 
 -11   3   6       14.82       14.71     18.24 o 
 -10   3   6       36.03       23.63     10.00 o 
  -9   3   6       94.09       88.85     15.78 o 
  -8   3   6        0.19       -2.51      6.59 o 
  -7   3   6      324.67      298.10     15.22 o 
  -6   3   6        6.05       54.56     14.21 o 
  -5   3   6      105.12      101.72      8.58 o 
  -4   3   6      433.51      450.62     23.55 o 
  -3   3   6      190.39      199.85     11.84 o 
  -2   3   6      114.35      134.29      7.23 o 
  -1   3   6      510.22      479.78     14.45 o 
   0   3   6     1778.11     1903.69     35.50 o 
   1   3   6      569.13      482.73     11.58 o 
   2   3   6        9.74       31.70      3.05 o 
   3   3   6        4.22       14.51      2.71 o 
   4   3   6       78.13       75.67      4.92 o 
   5   3   6     2050.54     1701.88     43.33 o 
   6   3   6      261.43      245.72     13.31 o 
   7   3   6      690.82      662.88     22.17 o 
   8   3   6      120.47       87.19      9.49 o 
   9   3   6       34.00       40.17     11.48 o 
  10   3   6        2.33       -7.79      6.56 o 
  11   3   6      225.44      229.95     22.54 o 
  12   3   6      121.06      136.50     18.86 o 
  13   3   6       43.78       18.86     11.48 o 
  14   3   6      198.03      180.36     22.13 o 
  15   3   6       48.28       53.70     15.17 o 
  16   3   6       85.39      116.00     20.09 o 
  17   3   6      108.38      111.08     21.31 o 
 -15   4   6       28.00       29.12      9.11 o 
 -14   4   6       49.88       46.05      9.64 o 
 -13   4   6        5.31       12.26      7.31 o 
 -12   4   6       44.20       39.63      8.47 o 
 -11   4   6        1.34       10.01      7.69 o 
 -10   4   6      245.55      209.00     23.10 o 
  -9   4   6      274.02      272.35     24.97 o 
  -8   4   6        3.44        6.76      8.70 o 
  -7   4   6       12.85       20.60      9.97 o 
  -6   4   6        1.35        4.44      8.26 o 
  -5   4   6      474.73      396.60     49.39 o 
  -4   4   6       80.34       78.86     10.29 o 
  -3   4   6        9.86       12.81      5.53 o 
  -2   4   6       13.80       13.92      3.42 o 
  -1   4   6       26.75       25.50      3.83 o 
   0   4   6       31.80       38.74      4.50 o 
   1   4   6       39.37       47.50      8.41 o 
   2   4   6       30.16       36.51      5.53 o 
   3   4   6      142.55      144.68      8.32 o 
   4   4   6       73.65       81.06     10.29 o 
   5   4   6      156.01      169.99     11.50 o 
   6   4   6      195.97      196.04     19.78 o 
   7   4   6      130.13      118.80     11.67 o 
   8   4   6       50.22       41.45      9.62 o 
   9   4   6        0.09       10.55     12.91 o 
  10   4   6      548.09      524.58     61.69 o 
  11   4   6        0.04        4.20      7.99 o 
  12   4   6      240.49      212.38     28.08 o 
  13   4   6        0.05        6.00      8.86 o 
  14   4   6        7.64       13.79      9.80 o 
  15   4   6        0.28       -7.38     11.89 o 
 -11   5   6      281.23      259.90     24.16 o 
 -10   5   6       81.72      108.23     14.59 o 
  -9   5   6       83.43       97.28     11.70 o 
  -8   5   6       87.02       91.78     11.40 o 
  -7   5   6      361.63      386.53     22.90 o 
  -6   5   6      190.87      225.81     18.68 o 
  -5   5   6        0.49        8.96      7.34 o 
  -4   5   6      320.14      320.08     20.83 o 
  -3   5   6      353.13      349.12     24.66 o 
  -2   5   6        2.82       -2.44      5.34 o 
  -1   5   6        8.87        3.48      5.90 o 
   0   5   6      474.68      472.40     23.88 o 
   1   5   6      136.55      141.36     13.69 o 
   2   5   6      199.79      204.11     18.75 o 
   3   5   6       64.71       93.67     10.26 o 
   4   5   6      136.96      153.80     12.42 o 
   5   5   6      105.92      116.64     11.26 o 
   6   5   6       50.59       55.00      8.78 o 
   7   5   6      296.35      333.11     28.28 o 
   8   5   6      270.08      277.95     17.03 o 
   9   5   6       58.05       64.93     10.02 o 
  10   5   6       26.24       63.77     10.13 o 
  11   5   6      280.04      271.20     23.35 o 
  -2   6   6       18.92       23.36     18.04 o 
  -1   6   6       38.21       60.99     15.00 o 
   0   6   6       11.80       26.10     18.65 o 
   1   6   6        0.11        4.81     10.26 o 
   2   6   6        1.22       21.76     14.76 o 
 -19   1   7       49.63       63.12     16.40 o 
 -18   1   7       12.74        2.95      5.54 o 
 -17   1   7       43.24       57.32      8.16 o 
 -16   1   7       34.52       31.69      4.50 o 
 -15   1   7      168.94      157.14      8.20 o 
 -14   1   7        0.90       -4.69      3.13 o 
 -13   1   7       23.03       15.26      4.20 o 
 -12   1   7      158.92      159.54      9.37 o 
 -11   1   7      577.80      543.00     15.75 o 
 -10   1   7        6.57        7.38      2.29 o 
  -9   1   7      530.20      566.34     11.62 o 
  -8   1   7      233.20      199.82      5.73 o 
  -7   1   7      543.67      579.41     12.65 o 
  -6   1   7      441.22      500.80     10.40 o 
  -5   1   7        0.46        1.17      1.02 o 
  -4   1   7     1053.55     1060.22     21.15 o 
  -3   1   7      324.46      395.85     13.52 o 
  -2   1   7      144.11      150.68      5.41 o 
  -1   1   7      273.97      268.78     10.20 o 
   0   1   7       20.33       17.38      1.34 o 
   1   1   7        2.48        9.28      1.38 o 
   2   1   7     1852.53     1922.19     30.50 o 
   3   1   7       20.95       20.87      3.94 o 
   4   1   7      212.36      258.78      6.04 o 
   5   1   7     1768.76     1992.68     36.53 o 
   6   1   7      156.75      172.33      5.34 o 
   7   1   7       18.18        4.43      1.61 o 
   8   1   7      144.12      137.58      5.45 o 
   9   1   7       32.47       34.76      3.93 o 
  10   1   7       58.13       58.87      4.21 o 
  11   1   7      133.50      121.39      8.55 o 
  12   1   7      219.72      204.68      8.56 o 
  13   1   7      250.87      262.77     10.70 o 
  14   1   7      502.85      459.00     18.20 o 
  15   1   7       82.01       78.06      7.27 o 
  16   1   7       26.15       15.55      4.93 o 
  17   1   7       43.52       53.42      6.68 o 
  18   1   7       55.15       46.41     11.07 o 
  19   1   7       39.22       56.36     10.43 o 
 -18   2   7       16.18       20.04      7.67 o 
 -17   2   7        2.82        5.57      5.76 o 
 -16   2   7        0.72        1.28      5.50 o 
 -15   2   7        4.19       10.00      6.09 o 
 -14   2   7       19.61       37.58     11.16 o 
 -13   2   7       46.25       45.80      9.85 o 
 -12   2   7      124.34      108.94     13.14 o 
 -11   2   7      185.65      173.19     13.45 o 
 -10   2   7     1206.81     1137.80     41.42 o 
  -9   2   7       88.16      122.06     10.48 o 
  -8   2   7      116.71      144.62      6.75 o 
  -7   2   7      595.11      593.75     16.19 o 
  -6   2   7       91.12       81.65      4.76 o 
  -5   2   7        0.13        8.78      3.88 o 
  -4   2   7      655.72      642.24     15.77 o 
  -3   2   7        0.86        4.94      2.21 o 
  -2   2   7        9.98        5.16      2.04 o 
  -1   2   7      296.49      353.42      9.98 o 
   0   2   7       45.83       40.01      3.39 o 
   1   2   7      172.75      170.82      5.59 o 
   2   2   7       39.51       60.61      4.34 o 
   3   2   7       63.97       69.99      4.43 o 
   4   2   7      609.98      727.74     20.71 o 
   5   2   7      100.74      108.26      7.40 o 
   6   2   7      463.37      435.79     12.44 o 
   7   2   7      487.08      509.33     16.54 o 
   8   2   7      187.38      214.22     10.11 o 
   9   2   7       88.19       75.14      5.09 o 
  10   2   7       56.78       51.84      5.12 o 
  11   2   7      323.98      312.45     14.52 o 
  12   2   7      277.67      289.28     13.00 o 
  13   2   7      278.85      232.68     11.87 o 
  14   2   7       13.06       14.99      6.43 o 
  15   2   7      114.12      133.54      9.93 o 
  16   2   7      246.80      200.53     12.26 o 
  17   2   7       14.22        3.30      5.35 o 
  18   2   7       37.24       23.41      6.70 o 
 -17   3   7       17.27       16.88      7.94 o 
 -16   3   7       57.97       80.44     12.91 o 
 -15   3   7      152.09      164.98     14.80 o 
 -14   3   7      239.22      300.97     31.96 o 
 -13   3   7        0.06        2.68      8.35 o 
 -12   3   7       92.25      114.47     18.36 o 
 -11   3   7      298.73      299.35     26.22 o 
 -10   3   7       26.15       15.12      9.06 o 
  -9   3   7      146.45      142.16     32.38 o 
  -8   3   7      336.98      359.30     26.49 o 
  -7   3   7     1470.83     1441.22     84.35 o 
  -6   3   7      119.21       96.98      9.05 o 
  -5   3   7     1017.91      965.88     29.54 o 
  -4   3   7       47.11       63.06      5.60 o 
  -3   3   7      490.74      492.62     16.87 o 
  -2   3   7       73.39       73.85      5.91 o 
  -1   3   7      747.52      716.92     19.63 o 
   0   3   7      956.15      926.46     19.37 o 
   1   3   7       98.75       91.64      4.87 o 
   2   3   7       33.79       29.03      3.06 o 
   3   3   7      707.27      682.37     16.01 o 
   4   3   7       42.46       59.63      6.17 o 
   5   3   7        6.31       15.79      7.63 o 
   6   3   7      307.83      288.85     15.12 o 
   7   3   7        1.15       -1.21      4.31 o 
   8   3   7      440.49      396.30     57.39 o 
   9   3   7       32.62       45.39      9.24 o 
  10   3   7      252.38      277.50     25.00 o 
  11   3   7       14.15       -3.28      9.02 o 
  12   3   7       90.02       74.60     15.17 o 
  13   3   7        8.18       19.68     11.48 o 
  14   3   7       10.91        4.51     10.66 o 
  15   3   7      151.45      164.37     23.36 o 
  16   3   7        5.98      -16.81     11.48 o 
  17   3   7       14.56       13.94     14.76 o 
 -14   4   7       13.22       12.67      8.80 o 
 -13   4   7      211.67      227.88     17.56 o 
 -12   4   7      125.46      120.54     12.78 o 
 -11   4   7      100.94      111.28     19.19 o 
 -10   4   7       72.36       90.80     33.00 o 
  -9   4   7      239.84      271.69     25.79 o 
  -8   4   7       91.47       76.45     15.26 o 
  -7   4   7      207.39      231.12     22.63 o 
  -6   4   7        3.74       23.80     10.09 o 
  -5   4   7      335.87      370.50     26.07 o 
  -4   4   7       10.81        6.24      6.43 o 
  -3   4   7        0.26        4.14      5.59 o 
  -2   4   7      421.99      449.65     13.34 o 
  -1   4   7      764.27      754.27     24.59 o 
   0   4   7       50.18       58.47      6.20 o 
   1   4   7      639.78      677.92     20.26 o 
   2   4   7       20.19       24.97      6.06 o 
   3   4   7      110.16      110.43     11.30 o 
   4   4   7       75.96       54.01      6.65 o 
   5   4   7      765.95      745.85     27.53 o 
   6   4   7       81.81       69.60      8.42 o 
   7   4   7       16.92       16.52      5.80 o 
   8   4   7       11.13       23.94     13.53 o 
   9   4   7      217.52      191.64     23.77 o 
  10   4   7      421.54      370.95     52.47 o 
  11   4   7      187.39      168.97     17.14 o 
  12   4   7       58.81       37.87     10.91 o 
  13   4   7       16.29       16.45      9.22 o 
  14   4   7       76.75       63.27     13.29 o 
 -11   5   7        4.66        8.33     11.72 o 
 -10   5   7        5.99       14.61      7.60 o 
  -9   5   7      142.72      163.40     14.85 o 
  -8   5   7       75.80       67.54     20.29 o 
  -7   5   7       26.94       24.18     12.46 o 
  -6   5   7       72.33       84.04     12.88 o 
  -5   5   7        4.68        0.54      7.64 o 
  -4   5   7       19.38        7.53      7.70 o 
  -3   5   7       18.31       10.92     11.44 o 
  -2   5   7      399.53      381.10     23.02 o 
  -1   5   7       28.27       33.12      9.46 o 
   0   5   7      534.47      503.91     25.43 o 
   1   5   7       48.69       61.02     10.62 o 
   2   5   7       53.49       48.03      8.52 o 
   3   5   7      202.43      195.18     24.75 o 
   4   5   7      421.49      400.96     27.17 o 
   5   5   7      170.73      179.47     22.04 o 
   6   5   7       19.78        5.25      5.81 o 
   7   5   7        1.72        4.81      7.27 o 
   8   5   7       24.66       31.71      8.36 o 
   9   5   7       21.74       32.45     12.25 o 
  10   5   7       35.32       40.96      8.81 o 
   0   6   7       19.28       28.10     13.19 o 
 -19   0   8        5.38        2.05      8.61 o 
 -18   0   8       31.17       20.49     10.25 o 
 -17   0   8      683.71      736.18     43.86 o 
 -16   0   8       23.58       25.00     10.25 o 
 -15   0   8       26.16       29.45      5.88 o 
 -14   0   8        3.67        9.84      6.50 o 
 -13   0   8      283.28      270.17     17.72 o 
 -12   0   8      868.94      833.68     41.40 o 
 -11   0   8      119.41      123.58     11.62 o 
 -10   0   8      165.32      119.12     10.20 o 
  -9   0   8      857.58      919.69     31.25 o 
  -8   0   8      583.51      671.86     24.98 o 
  -7   0   8     3473.97     3842.25     88.56 o 
  -6   0   8        0.30        7.06      2.77 o 
  -5   0   8      174.28      130.12      7.42 o 
  -4   0   8      333.67      354.02     12.39 o 
  -3   0   8       55.04       40.42      6.46 o 
  -2   0   8      314.05      302.72     10.85 o 
  -1   0   8     3971.36     4106.87     89.42 o 
   0   0   8      401.62      470.50     19.82 o 
   1   0   8        2.55        5.36      3.37 o 
   2   0   8       17.00       14.20      2.11 o 
   3   0   8     4523.48     4371.63     85.46 o 
   4   0   8      186.40      161.54      9.38 o 
   5   0   8       30.02       26.07      3.42 o 
   6   0   8       21.49       12.38      2.96 o 
   7   0   8       80.09      109.79      6.72 o 
   8   0   8       10.29        5.71      2.94 o 
   9   0   8      248.68      255.18     11.48 o 
  10   0   8        4.77        1.69      3.13 o 
  11   0   8      702.30      670.47     22.86 o 
  12   0   8        0.30        2.77      6.11 o 
  13   0   8      466.07      399.02     17.11 o 
  14   0   8       44.02       37.75      7.57 o 
  15   0   8      607.04      580.47     41.81 o 
  16   0   8      548.79      485.27     24.22 o 
  17   0   8      485.96      474.91     24.22 o 
  18   0   8       22.45        5.33      8.20 o 
  19   0   8        8.32       25.82     11.07 o 
 -19   1   8      351.30      438.18     36.48 o 
 -18   1   8       18.71       13.45      6.56 o 
 -17   1   8      113.29      104.55     10.12 o 
 -16   1   8        8.14        7.26      3.66 o 
 -15   1   8       32.54       25.61      4.99 o 
 -14   1   8       94.92       99.66      7.71 o 
 -13   1   8      184.08      165.49      9.81 o 
 -12   1   8       63.26       74.83     10.00 o 
 -11   1   8       12.79        6.59      4.03 o 
 -10   1   8       23.42       25.61      3.14 o 
  -9   1   8      199.25      230.46      6.66 o 
  -8   1   8      202.06      220.81      7.07 o 
  -7   1   8     1033.57     1048.97     19.33 o 
  -6   1   8        0.26        7.29      1.84 o 
  -5   1   8     1830.38     1978.87     32.65 o 
  -4   1   8      218.40      287.87      6.88 o 
  -3   1   8       75.34       68.04      3.27 o 
  -2   1   8      785.97      839.24     14.81 o 
  -1   1   8       67.84       51.66      3.23 o 
   0   1   8      362.00      363.78      7.22 o 
   1   1   8     2239.05     2296.24     38.66 o 
   2   1   8      289.18      245.79      6.30 o 
   3   1   8      700.68      751.30     14.37 o 
   4   1   8        3.48        5.62      1.66 o 
   5   1   8      707.77      691.03     13.62 o 
   6   1   8       47.12       62.57      3.09 o 
   7   1   8        8.45        5.27      1.71 o 
   8   1   8       93.37      118.66      4.72 o 
   9   1   8        0.91        7.37      2.44 o 
  10   1   8       11.96       22.20      3.96 o 
  11   1   8        0.41        2.82      2.57 o 
  12   1   8       26.26       18.40      3.71 o 
  13   1   8      556.65      536.89     17.19 o 
  14   1   8       91.53       92.95      9.70 o 
  15   1   8      763.77      710.73     23.92 o 
  16   1   8       20.48       13.72      4.85 o 
  17   1   8        6.47        7.69      4.78 o 
  18   1   8        0.19        9.11      7.13 o 
  19   1   8        6.26        6.10      7.26 o 
 -18   2   8        0.92       -5.36      5.77 o 
 -17   2   8        8.48        5.30      9.36 o 
 -16   2   8      179.21      223.60     15.57 o 
 -15   2   8       88.90       71.12     14.49 o 
 -14   2   8       77.20       93.66     15.50 o 
 -13   2   8      576.09      599.59     39.78 o 
 -12   2   8       40.55       44.49      9.94 o 
 -11   2   8       91.72      102.01     12.84 o 
 -10   2   8      562.40      520.66     28.52 o 
  -9   2   8      779.96      695.79     55.32 o 
  -8   2   8       36.94       38.16      6.22 o 
  -7   2   8      103.56      140.39      7.83 o 
  -6   2   8      317.97      277.41      9.05 o 
  -5   2   8      416.13      372.55     10.75 o 
  -4   2   8      665.14      692.38     17.16 o 
  -3   2   8       25.32       21.53      3.09 o 
  -2   2   8      199.54      197.88      8.69 o 
  -1   2   8       70.55      100.41      5.32 o 
   0   2   8      490.35      490.89     12.61 o 
   1   2   8      248.77      263.10      6.55 o 
   2   2   8     3261.05     3291.39     62.36 o 
   3   2   8      301.57      378.36     11.36 o 
   4   2   8      241.51      293.25     10.80 o 
   5   2   8      186.34      206.62      9.41 o 
   6   2   8      871.83      820.80     30.82 o 
   7   2   8      400.70      354.64     12.13 o 
   8   2   8       27.22       19.57      3.34 o 
   9   2   8       86.35       98.45      8.05 o 
  10   2   8      241.41      221.25      9.86 o 
  11   2   8      223.27      231.55     10.38 o 
  12   2   8        0.31        0.78      3.92 o 
  13   2   8       21.34       27.44      5.51 o 
  14   2   8       19.03       19.46      7.29 o 
  15   2   8        5.58       16.84      5.59 o 
  16   2   8       27.91       18.63      6.01 o 
  17   2   8       65.96       75.64     11.45 o 
  18   2   8       33.16       47.82     11.24 o 
 -17   3   8       47.89       51.35     10.46 o 
 -16   3   8       18.91       10.79      8.72 o 
 -15   3   8      165.71      189.89     16.05 o 
 -14   3   8      380.77      417.76     34.01 o 
 -13   3   8       70.56      114.57     18.90 o 
 -12   3   8      376.38      357.71     29.84 o 
 -11   3   8      250.02      245.60     24.34 o 
 -10   3   8      109.41      101.89     16.57 o 
  -9   3   8      697.84      677.85     91.82 o 
  -8   3   8      843.26      762.90     44.27 o 
  -7   3   8      867.83      595.17     45.91 o 
  -6   3   8      193.50      196.21     12.33 o 
  -5   3   8       64.63       78.08      8.18 o 
  -4   3   8      289.74      253.63     10.60 o 
  -3   3   8      666.06      635.83     18.40 o 
  -2   3   8      591.15      571.31     17.42 o 
  -1   3   8       94.43       96.93      6.74 o 
   0   3   8     1160.70     1268.81     26.76 o 
   1   3   8       54.22       68.95      4.42 o 
   2   3   8       44.11       39.35      3.38 o 
   3   3   8      515.23      520.16     13.60 o 
   4   3   8     1304.11     1297.40     35.60 o 
   5   3   8       57.20       56.54      6.46 o 
   6   3   8       19.12       18.65      6.14 o 
   7   3   8      424.77      420.43     19.46 o 
   8   3   8      317.71      322.84     20.48 o 
   9   3   8      123.97      128.79     13.29 o 
  10   3   8        0.95       -5.35      5.02 o 
  11   3   8      185.24      176.67     16.15 o 
  12   3   8       29.21       37.30     12.71 o 
  13   3   8        9.37       36.48     13.12 o 
  14   3   8        3.93       24.59     13.53 o 
  15   3   8       29.93        7.79     12.71 o 
  16   3   8       15.61       -3.28     12.30 o 
 -14   4   8        0.95        4.97      7.05 o 
 -13   4   8       37.05       55.89     10.28 o 
 -12   4   8        8.41       17.03     26.03 o 
 -11   4   8        5.55       21.77     11.26 o 
 -10   4   8       24.16       21.96     11.38 o 
  -9   4   8      296.58      304.27     45.09 o 
  -8   4   8        3.86        7.56     10.00 o 
  -7   4   8      353.91      350.98     27.71 o 
  -6   4   8      302.74      255.99     23.22 o 
  -5   4   8       12.82       26.68     10.84 o 
  -4   4   8      214.22      221.09     18.97 o 
  -3   4   8       37.08       24.35      8.17 o 
  -2   4   8       27.61       46.87     11.73 o 
  -1   4   8        7.72       21.53      4.95 o 
   0   4   8       21.34       39.00      5.61 o 
   1   4   8      212.27      190.90     11.28 o 
   2   4   8       62.20       63.19      7.75 o 
   3   4   8      573.19      548.18     20.01 o 
   4   4   8      216.31      219.14     12.12 o 
   5   4   8        9.25       10.56      5.28 o 
   6   4   8       10.81        7.23      5.14 o 
   7   4   8       25.61       26.13      6.38 o 
   8   4   8        1.22        2.46      5.02 o 
   9   4   8       48.87       32.14     11.48 o 
  10   4   8      278.51      304.34     22.50 o 
  11   4   8      110.19       89.99     13.98 o 
  12   4   8       35.03       42.65     18.45 o 
  13   4   8        7.65        4.86     11.89 o 
  14   4   8       23.41       54.11     13.00 o 
 -10   5   8      242.53      255.12     18.83 o 
  -9   5   8        0.58       13.73     11.13 o 
  -8   5   8       90.69      131.19     20.57 o 
  -7   5   8      329.96      381.69     31.30 o 
  -6   5   8       66.42       93.07     13.32 o 
  -5   5   8       18.37       15.39      8.61 o 
  -4   5   8       46.46       41.83      9.75 o 
  -3   5   8      412.21      432.58     30.57 o 
  -2   5   8       39.17       58.01     11.45 o 
  -1   5   8        9.76        9.21      7.97 o 
   0   5   8       29.96       32.04      9.46 o 
   1   5   8      718.98      768.14     32.92 o 
   2   5   8        2.62        0.58      6.63 o 
   3   5   8      216.95      205.78     14.59 o 
   4   5   8      105.39      109.45     24.44 o 
   5   5   8      129.40      151.19     13.04 o 
   6   5   8       17.40        8.12      6.36 o 
   7   5   8       30.25       33.01      8.29 o 
   8   5   8      238.57      270.79     19.65 o 
   9   5   8       58.49       61.83     15.06 o 
  10   5   8        0.76       -1.58      6.22 o 
 -19   1   9      181.66      260.70     28.28 o 
 -18   1   9       60.04       54.59      9.45 o 
 -17   1   9        0.60        0.73      5.03 o 
 -16   1   9       10.55        4.95      3.42 o 
 -15   1   9       76.02       88.06      7.53 o 
 -14   1   9       51.03       48.97      5.99 o 
 -13   1   9      120.52      101.96      8.05 o 
 -12   1   9       37.06       33.85      5.17 o 
 -11   1   9      490.92      531.05     16.20 o 
 -10   1   9     1293.07     1234.54     28.84 o 
  -9   1   9       22.47       34.64      4.76 o 
  -8   1   9      552.09      557.92     12.25 o 
  -7   1   9      246.48      221.85      9.47 o 
  -6   1   9      763.26      809.61     15.84 o 
  -5   1   9       45.72       40.02      3.20 o 
  -4   1   9      744.33      732.16     14.17 o 
  -3   1   9      104.46       74.57      4.88 o 
  -2   1   9      664.10      721.52     13.46 o 
  -1   1   9      354.42      436.04      9.02 o 
   0   1   9     4753.16     4729.43     67.57 o 
   1   1   9      521.61      405.94      8.04 o 
   2   1   9     1810.03     1847.46     29.46 o 
   3   1   9      207.74      266.64      6.60 o 
   4   1   9     4129.44     4446.49     69.00 o 
   5   1   9     2153.72     2087.50     36.02 o 
   6   1   9      484.04      455.50     11.58 o 
   7   1   9      350.31      345.32      8.63 o 
   8   1   9      285.14      240.93      7.03 o 
   9   1   9      638.16      617.99     13.56 o 
  10   1   9      204.52      207.62      7.65 o 
  11   1   9        0.32        4.49      2.97 o 
  12   1   9      444.16      430.39     14.78 o 
  13   1   9      845.76      826.29     23.49 o 
  14   1   9       35.90       28.68      4.85 o 
  15   1   9      196.27      184.53     10.91 o 
  16   1   9      298.77      339.46     31.87 o 
  17   1   9      169.73      195.69     21.93 o 
  18   1   9        2.48        1.59      9.22 o 
  19   1   9      185.32      182.27     23.36 o 
 -18   2   9        4.75        7.46     10.16 o 
 -17   2   9       41.41       37.94     15.12 o 
 -16   2   9        0.05        1.22      5.56 o 
 -15   2   9       11.89       20.82     10.51 o 
 -14   2   9       68.14       78.47     12.60 o 
 -13   2   9        0.58       -6.07      5.92 o 
 -12   2   9      128.97      131.74     17.82 o 
 -11   2   9      337.75      328.10     21.20 o 
 -10   2   9      288.26      263.76     19.28 o 
  -9   2   9      730.59      766.55     32.17 o 
  -8   2   9      633.65      608.70     20.51 o 
  -7   2   9      349.79      357.00     12.89 o 
  -6   2   9       75.69       72.51      5.15 o 
  -5   2   9      139.32      107.24      5.59 o 
  -4   2   9     1481.13     1542.22     32.75 o 
  -3   2   9       42.98       39.31      4.32 o 
  -2   2   9     3073.65     3253.27     55.16 o 
  -1   2   9        4.55       14.46      2.38 o 
   0   2   9      416.01      396.39     10.54 o 
   1   2   9      358.62      375.63     10.10 o 
   2   2   9     5354.60     5378.34     91.22 o 
   3   2   9      448.77      443.30     17.44 o 
   4   2   9      375.09      311.54     10.48 o 
   5   2   9      465.95      495.32     18.52 o 
   6   2   9      956.63      940.23     41.04 o 
   7   2   9      855.80      796.51     23.65 o 
   8   2   9      181.59      167.63     13.36 o 
   9   2   9      311.89      313.84     11.04 o 
  10   2   9       94.60       99.65      9.42 o 
  11   2   9      335.85      303.08     12.36 o 
  12   2   9      122.87      101.20      8.08 o 
  13   2   9       21.21       20.16      5.19 o 
  14   2   9      291.26      292.05     14.13 o 
  15   2   9       66.96       70.54      7.79 o 
  16   2   9        0.55        4.08      5.22 o 
  17   2   9       50.30       32.45      6.99 o 
  18   2   9       40.95       43.05     10.15 o 
 -16   3   9        4.73       13.01      8.63 o 
 -15   3   9        8.77       26.24     13.54 o 
 -14   3   9      247.82      275.52     28.69 o 
 -13   3   9      107.18      126.77     20.28 o 
 -12   3   9        7.80        3.81      7.87 o 
 -11   3   9      475.02      412.03     43.65 o 
 -10   3   9      143.80      133.41     18.78 o 
  -9   3   9      151.67      181.27     20.60 o 
  -8   3   9      456.57      487.81     52.88 o 
  -7   3   9     1026.29      950.56     67.63 o 
  -6   3   9      184.52      213.71     13.01 o 
  -5   3   9      355.98      365.47     16.46 o 
  -4   3   9        7.81        7.43      3.71 o 
  -3   3   9        0.69       11.24      3.87 o 
  -2   3   9      552.81      514.10     14.68 o 
  -1   3   9       55.23       55.05      5.63 o 
   0   3   9      160.24      165.41      9.13 o 
   1   3   9     1834.84     1717.67     36.25 o 
   2   3   9       83.77      129.73      6.29 o 
   3   3   9      152.25      134.66     19.11 o 
   4   3   9       86.16       65.88      6.82 o 
   5   3   9     1903.91     1720.11     51.18 o 
   6   3   9      133.17      169.35     10.14 o 
   7   3   9        0.17        1.94      4.86 o 
   8   3   9        0.74       -2.81      5.51 o 
   9   3   9       22.45       66.40     13.53 o 
  10   3   9       18.29       32.92      9.06 o 
  11   3   9      118.56      136.26     14.97 o 
  12   3   9      142.60      160.25     16.35 o 
  13   3   9        7.01       12.41      7.87 o 
  14   3   9        8.52       -6.97     11.48 o 
  15   3   9      112.76      138.14     22.13 o 
  16   3   9       22.68       51.65     18.04 o 
 -14   4   9        0.35        7.96      6.70 o 
 -13   4   9      129.71      128.77     21.75 o 
 -12   4   9      121.18      172.11     23.62 o 
 -11   4   9      257.76      246.87     27.67 o 
 -10   4   9        9.05        1.62     10.39 o 
  -9   4   9      760.50      717.33    114.16 o 
  -8   4   9        4.68        6.17      9.13 o 
  -7   4   9      254.62      263.40     58.21 o 
  -6   4   9        9.35        0.16      9.10 o 
  -5   4   9     1204.32     1172.20    116.21 o 
  -4   4   9      228.21      243.58     17.21 o 
  -3   4   9       52.58       64.09     13.00 o 
  -2   4   9      154.76      157.30     11.60 o 
  -1   4   9     1696.14     1689.78     46.08 o 
   0   4   9      215.90      210.22     12.31 o 
   1   4   9       74.04       86.23     10.77 o 
   2   4   9       52.40       67.88     10.78 o 
   3   4   9     3562.77     3385.09    125.76 o 
   4   4   9        0.04       -2.19      4.18 o 
   5   4   9      180.90      187.89     12.64 o 
   6   4   9       91.31      109.24     12.80 o 
   7   4   9      350.30      342.88     17.66 o 
   8   4   9       65.43       65.96     11.68 o 
   9   4   9      131.87      146.40     12.12 o 
  10   4   9      704.20      643.82     34.86 o 
  11   4   9        0.71       -1.42     13.32 o 
  12   4   9       40.36       23.79     10.21 o 
  13   4   9      131.72      160.61     18.81 o 
  14   4   9      145.57      136.61     18.01 o 
 -10   5   9      145.60      160.20     23.91 o 
  -9   5   9        7.47       31.74     13.59 o 
  -8   5   9       60.75       79.54     32.18 o 
  -7   5   9       28.86       30.13     13.04 o 
  -6   5   9       41.21       43.60     14.48 o 
  -5   5   9       30.40       20.79     15.97 o 
  -4   5   9        1.30       -0.09      9.04 o 
  -3   5   9      232.25      224.36     35.05 o 
  -2   5   9        8.24        9.69     10.71 o 
  -1   5   9      217.35      160.50     16.23 o 
   0   5   9       61.64       80.72     12.51 o 
   1   5   9      192.47      193.30     18.98 o 
   2   5   9        5.93        2.00      6.27 o 
   3   5   9        8.33        1.27      6.04 o 
   4   5   9       13.46       18.65      6.96 o 
   5   5   9      164.80      138.58     15.27 o 
   6   5   9       29.47       28.14      8.16 o 
   7   5   9       17.74       14.81      6.99 o 
   8   5   9        0.41        6.11      6.84 o 
   9   5   9       40.72       55.76      9.93 o 
  10   5   9        7.80        3.67      7.07 o 
 -19   0  10      494.64      549.68     36.48 o 
 -18   0  10       17.52       31.15     11.07 o 
 -17   0  10      434.45      461.55     32.79 o 
 -16   0  10      153.37      183.64     19.68 o 
 -15   0  10       12.29        7.38      8.61 o 
 -14   0  10      138.33      161.51     14.48 o 
 -13   0  10      174.43      183.79     15.23 o 
 -12   0  10      414.45      433.36     23.51 o 
 -11   0  10      817.21      688.91     34.02 o 
 -10   0  10      180.99      197.25     16.40 o 
  -9   0  10        2.41       -1.11      4.26 o 
  -8   0  10      173.98      222.45     12.46 o 
  -7   0  10      550.02      602.52     18.00 o 
  -6   0  10      432.88      482.16     15.25 o 
  -5   0  10        0.17        0.24      2.84 o 
  -4   0  10      168.67      148.64      8.42 o 
  -3   0  10      130.92      158.62      8.42 o 
  -2   0  10      266.98      332.99     12.19 o 
  -1   0  10       64.15       90.77      6.15 o 
   0   0  10        8.52       16.44      3.34 o 
   1   0  10     5638.63     6313.99    135.29 o 
   2   0  10      742.89      752.52     19.63 o 
   3   0  10        2.33        6.56      2.95 o 
   4   0  10      127.91      114.36      5.04 o 
   5   0  10      574.67      688.82     22.26 o 
   6   0  10      557.41      557.56     19.09 o 
   7   0  10      132.77      142.13      7.12 o 
   8   0  10        6.94        5.41      3.56 o 
   9   0  10       67.15       59.07      6.17 o 
  10   0  10       13.75       10.37      4.04 o 
  11   0  10      165.80      150.01      9.82 o 
  12   0  10        8.34        9.62      4.65 o 
  13   0  10      450.03      403.70     21.05 o 
  14   0  10      360.91      365.26     20.25 o 
  15   0  10      880.17      820.15     47.75 o 
  16   0  10       10.50       16.93      7.66 o 
  17   0  10      331.03      378.75     58.82 o 
  18   0  10       14.59        4.51      9.02 o 
  19   0  10        3.24        2.87      9.43 o 
 -19   1  10       51.73       41.81     15.99 o 
 -18   1  10       12.53       24.18     12.71 o 
 -17   1  10      154.53      172.14     12.92 o 
 -16   1  10       24.63       18.62      6.05 o 
 -15   1  10       13.96        8.20      4.17 o 
 -14   1  10        1.91        4.46      5.61 o 
 -13   1  10      100.47       92.11      7.88 o 
 -12   1  10      190.17      173.95     16.56 o 
 -11   1  10        4.48        1.75      4.52 o 
 -10   1  10      101.69      107.66      6.13 o 
  -9   1  10      293.78      302.07      9.67 o 
  -8   1  10        3.31        3.66      2.43 o 
  -7   1  10      123.08      145.07      7.53 o 
  -6   1  10       54.64       45.40      3.13 o 
  -5   1  10      304.96      350.73      8.72 o 
  -4   1  10       89.64       93.11      4.05 o 
  -3   1  10      558.29      596.99     12.21 o 
  -2   1  10        0.10        0.16      1.37 o 
  -1   1  10     1321.89     1400.91     22.20 o 
   0   1  10     2158.60     2249.18     36.04 o 
   1   1  10       71.06       82.31      2.97 o 
   2   1  10     1869.02     2155.85     31.39 o 
   3   1  10      962.03      903.16     16.43 o 
   4   1  10      166.24      215.09      8.77 o 
   5   1  10       86.72      124.42      4.47 o 
   6   1  10       17.03       30.43      3.29 o 
   7   1  10      319.98      330.29      7.75 o 
   8   1  10        0.24        1.00      1.77 o 
   9   1  10      145.70      146.36      5.77 o 
  10   1  10        0.33       10.98      3.06 o 
  11   1  10       83.97       75.49      5.74 o 
  12   1  10       20.96       10.19      4.08 o 
  13   1  10       21.20       16.38      5.74 o 
  14   1  10       11.65        5.54      3.95 o 
  15   1  10       51.84       48.86      6.69 o 
  16   1  10      145.14      159.87     17.68 o 
  17   1  10        4.32       11.73      7.29 o 
  18   1  10        1.12        8.96      7.57 o 
 -18   2  10       36.63       47.76      9.81 o 
 -17   2  10        0.01        5.32      6.26 o 
 -16   2  10        5.17        4.12     10.00 o 
 -15   2  10       61.78       81.06     16.20 o 
 -14   2  10       86.67       93.55     13.70 o 
 -13   2  10       89.91       89.46     13.24 o 
 -12   2  10        8.62        6.79      7.31 o 
 -11   2  10        3.00        4.40      6.51 o 
 -10   2  10      186.54      162.94     15.52 o 
  -9   2  10        1.99       -4.68      5.88 o 
  -8   2  10      435.87      373.85     16.60 o 
  -7   2  10        1.89       -1.47      3.48 o 
  -6   2  10       10.17        7.87      3.72 o 
  -5   2  10        5.03        0.84      2.48 o 
  -4   2  10      853.42      836.79     18.33 o 
  -3   2  10      396.93      425.85     11.68 o 
  -2   2  10      166.57      144.06      8.19 o 
  -1   2  10        2.18        1.43      1.83 o 
   0   2  10      513.67      509.70     12.97 o 
   1   2  10      716.46      730.75     16.77 o 
   2   2  10      814.48      792.72     17.23 o 
   3   2  10     1153.61     1121.67     26.86 o 
   4   2  10      578.53      506.54     14.68 o 
   5   2  10       25.30       26.30      4.00 o 
   6   2  10       38.61       47.01      5.42 o 
   7   2  10      580.14      521.31     17.95 o 
   8   2  10      286.86      250.91     12.14 o 
   9   2  10       99.12      108.91      6.96 o 
  10   2  10      234.24      247.15     10.24 o 
  11   2  10      278.96      295.21     11.35 o 
  12   2  10      170.49      161.55     10.31 o 
  13   2  10      161.04      156.01     10.35 o 
  14   2  10       25.25       33.80      6.46 o 
  15   2  10      236.33      238.90     13.55 o 
  16   2  10       95.55       89.00      9.11 o 
  17   2  10       44.52       33.04     10.88 o 
 -16   3  10       89.04      119.57     15.53 o 
 -15   3  10        1.17        2.46     10.14 o 
 -14   3  10       17.36        7.57     10.80 o 
 -13   3  10      212.64      232.66     26.36 o 
 -12   3  10       62.48       74.42     16.51 o 
 -11   3  10       18.00        7.25      9.34 o 
 -10   3  10       16.61        8.26     15.37 o 
  -9   3  10       41.50       41.09     12.89 o 
  -8   3  10      101.96       86.17     16.16 o 
  -7   3  10       29.81       33.20     11.45 o 
  -6   3  10      418.00      399.82     18.27 o 
  -5   3  10      125.92      100.72      9.37 o 
  -4   3  10      127.75      162.24     11.31 o 
  -3   3  10      111.71      114.74      9.42 o 
  -2   3  10      309.27      300.80     12.00 o 
  -1   3  10      402.38      391.28     14.35 o 
   0   3  10        7.12        4.15      3.94 o 
   1   3  10      458.31      461.10     16.39 o 
   2   3  10      411.44      392.17     17.22 o 
   3   3  10       54.97       69.75      8.11 o 
   4   3  10      293.85      233.36     12.13 o 
   5   3  10       54.33       63.17     11.30 o 
   6   3  10      550.91      523.79     21.62 o 
   7   3  10      167.56      159.45     10.32 o 
   8   3  10      320.22      286.82     24.13 o 
   9   3  10        6.95       15.44      7.64 o 
  10   3  10        0.15        3.84      7.10 o 
  11   3  10       72.21       42.81     15.17 o 
  12   3  10      147.39      110.98     14.48 o 
  13   3  10      165.11      152.43     17.03 o 
  14   3  10        2.27       15.63     12.71 o 
  15   3  10       97.05       86.53     26.03 o 
  16   3  10       13.08        6.30      9.92 o 
 -14   4  10       18.43       38.11     14.16 o 
 -13   4  10        3.07       17.04     11.90 o 
 -12   4  10       81.54       75.82     34.23 o 
 -11   4  10       54.31       42.27     13.89 o 
 -10   4  10        4.36        3.59      9.22 o 
  -9   4  10      243.35      233.73     25.38 o 
  -8   4  10      182.58      161.65     50.01 o 
  -7   4  10        3.07        4.64     10.42 o 
  -6   4  10        0.60        2.87      9.34 o 
  -5   4  10       35.92       34.67     12.25 o 
  -4   4  10      378.07      282.17     24.10 o 
  -3   4  10       60.94       74.90     22.95 o 
  -2   4  10      154.85      165.59     18.22 o 
  -1   4  10       15.50       16.88      6.16 o 
   0   4  10       31.47       36.68      6.92 o 
   1   4  10      258.57      265.90     17.57 o 
   2   4  10      205.53      217.63     12.72 o 
   3   4  10      909.57      881.29     34.08 o 
   4   4  10       70.57       75.44      8.23 o 
   5   4  10       35.70       38.46      7.69 o 
   6   4  10       63.00      104.63     10.43 o 
   7   4  10      184.42      211.70     14.41 o 
   8   4  10       57.40       52.77      8.75 o 
   9   4  10        0.13        9.52      6.33 o 
  10   4  10       53.29       68.85      9.85 o 
  11   4  10        5.07       13.83      9.13 o 
  12   4  10       13.76        3.07      9.22 o 
  13   4  10       49.22       43.35     12.78 o 
  -9   5  10      177.35      156.54     23.43 o 
  -8   5  10       11.84       12.53     11.92 o 
  -7   5  10      212.49      210.63     24.97 o 
  -6   5  10      263.29      318.52     42.22 o 
  -5   5  10       38.80       62.73     33.61 o 
  -4   5  10        2.50        2.86     10.87 o 
  -3   5  10      285.18      307.61     27.08 o 
  -2   5  10       54.74       53.03     14.12 o 
  -1   5  10       26.75       30.89     10.06 o 
   0   5  10       23.72       18.65      9.31 o 
   1   5  10      249.86      278.43     25.34 o 
   2   5  10      151.15      140.38     13.08 o 
   3   5  10       34.55       33.33     10.40 o 
   4   5  10      315.67      305.98     18.57 o 
   5   5  10      204.62      176.74     14.36 o 
   6   5  10       16.69       -5.44      5.70 o 
   7   5  10        9.49        4.21      7.76 o 
   8   5  10      347.24      365.87     31.92 o 
   9   5  10       45.85       61.47     10.57 o 
 -18   1  11       42.73       42.63     15.58 o 
 -17   1  11       17.36       16.90      9.70 o 
 -16   1  11       49.05       58.43     13.00 o 
 -15   1  11       36.15       18.37      7.94 o 
 -14   1  11      171.74      168.78     17.61 o 
 -13   1  11       11.46        6.18      4.21 o 
 -12   1  11       53.54       51.40      5.98 o 
 -11   1  11        6.83        4.44      3.34 o 
 -10   1  11      411.05      374.65     17.17 o 
  -9   1  11      837.97      846.10     20.70 o 
  -8   1  11      123.89      129.32      6.45 o 
  -7   1  11      414.40      399.75     12.75 o 
  -6   1  11      284.59      267.70      9.84 o 
  -5   1  11     1357.71     1325.06     27.81 o 
  -4   1  11      159.92      136.59      5.15 o 
  -3   1  11       48.52       77.00      4.76 o 
  -2   1  11      553.10      522.70     11.24 o 
  -1   1  11      265.75      260.28      6.66 o 
   0   1  11       50.93       38.49      2.40 o 
   1   1  11     1280.26     1456.90     22.10 o 
   2   1  11      887.32      882.27     15.31 o 
   3   1  11      783.71      847.09     16.56 o 
   4   1  11        9.51        9.32      2.08 o 
   5   1  11      519.27      477.01     10.08 o 
   6   1  11      450.53      384.53      9.51 o 
   7   1  11      362.71      328.34      8.79 o 
   8   1  11       50.81       50.51      4.90 o 
   9   1  11      395.33      400.32      9.80 o 
  10   1  11      238.60      245.12      8.24 o 
  11   1  11       33.32       40.17      5.25 o 
  12   1  11       10.92       13.43      3.80 o 
  13   1  11       14.63       12.63      4.44 o 
  14   1  11      221.36      287.42     21.48 o 
  15   1  11        0.52        1.05      4.18 o 
  16   1  11        4.72        9.92      9.29 o 
  17   1  11       38.60       59.23     11.23 o 
  18   1  11       65.38       81.39     12.41 o 
 -17   2  11      113.23      152.68     20.78 o 
 -16   2  11       22.34       12.24     10.87 o 
 -15   2  11       17.95       18.56     10.91 o 
 -14   2  11        5.17        5.22      7.51 o 
 -13   2  11       35.29       26.70      9.18 o 
 -12   2  11      124.41      119.97     15.22 o 
 -11   2  11       21.49       20.55      8.43 o 
 -10   2  11      283.81      275.61     19.91 o 
  -9   2  11      618.83      592.42     28.33 o 
  -8   2  11      741.86      683.21     30.31 o 
  -7   2  11      271.39      253.41     12.59 o 
  -6   2  11       15.89       27.07      5.49 o 
  -5   2  11        0.70        4.18      3.06 o 
  -4   2  11      223.40      219.24      8.70 o 
  -3   2  11     1232.49     1205.05     25.87 o 
  -2   2  11      367.11      439.22     11.96 o 
  -1   2  11       48.69       47.15      4.00 o 
   0   2  11        7.68       10.98      2.36 o 
   1   2  11        3.25       10.32      3.02 o 
   2   2  11        7.85        7.72      4.61 o 
   3   2  11       11.34       18.08      3.78 o 
   4   2  11      396.99      392.70     12.75 o 
   5   2  11      203.68      233.91     10.19 o 
   6   2  11      135.12      128.59      7.68 o 
   7   2  11       36.36       39.93      5.53 o 
   8   2  11      167.89      172.54      8.24 o 
   9   2  11      157.28      153.24      8.13 o 
  10   2  11      225.44      218.96      9.86 o 
  11   2  11       65.03       55.81      7.33 o 
  12   2  11        3.62        4.18      3.87 o 
  13   2  11      109.77      122.13      8.84 o 
  14   2  11       73.44       67.58      8.04 o 
  15   2  11        0.06        3.58      5.07 o 
  16   2  11       13.82       10.47      6.53 o 
  17   2  11       23.46       13.07      6.54 o 
 -16   3  11      101.45      139.44     18.76 o 
 -15   3  11        1.75       12.78     12.21 o 
 -14   3  11      133.25      109.60     20.19 o 
 -13   3  11      120.48      137.57     22.01 o 
 -12   3  11       36.57       26.33     11.42 o 
 -11   3  11      101.01      109.74     18.90 o 
 -10   3  11        0.51        7.20      9.02 o 
  -9   3  11       44.40       61.60     14.87 o 
  -8   3  11        2.19       -9.43      7.25 o 
  -7   3  11      145.03      131.22     17.97 o 
  -6   3  11      411.67      424.56     19.48 o 
  -5   3  11       16.08        9.90      5.37 o 
  -4   3  11        0.83        2.17      5.14 o 
  -3   3  11      242.78      217.54     10.51 o 
  -2   3  11       54.61       55.12      5.92 o 
  -1   3  11      190.40      170.06     10.53 o 
   0   3  11       10.02        3.71      4.65 o 
   1   3  11      752.37      734.06     28.58 o 
   2   3  11      103.71      143.17     10.03 o 
   3   3  11      774.55      675.60     29.25 o 
   4   3  11      453.79      409.61     16.90 o 
   5   3  11     1129.58     1131.88     33.38 o 
   6   3  11      368.81      347.46     15.57 o 
   7   3  11      117.86      112.87      9.23 o 
   8   3  11       73.51       49.00      7.07 o 
   9   3  11      153.20      177.41     16.45 o 
  10   3  11      289.44      239.82     21.72 o 
  11   3  11       34.65       33.01      9.55 o 
  12   3  11      105.84      109.39     25.00 o 
  13   3  11      127.31      155.61     17.23 o 
  14   3  11        0.25       -4.01      7.97 o 
  15   3  11        0.94       -4.46      7.66 o 
  16   3  11       47.30       39.64     12.88 o 
 -13   4  11        0.16       31.87     13.77 o 
 -12   4  11      116.65      128.93     22.59 o 
 -11   4  11      322.90      304.83     30.28 o 
 -10   4  11      216.56      237.33     26.55 o 
  -9   4  11       13.16        3.07     10.72 o 
  -8   4  11        0.23       16.67     10.91 o 
  -7   4  11      294.91      311.45     27.65 o 
  -6   4  11      129.48      120.37     18.32 o 
  -5   4  11      490.13      496.73     35.87 o 
  -4   4  11      276.41      276.30     24.57 o 
  -3   4  11       29.54       11.46     19.68 o 
  -2   4  11      140.68      138.31     17.13 o 
  -1   4  11      469.19      512.57     20.91 o 
   0   4  11       44.98       45.82      7.55 o 
   1   4  11        7.66        2.33      5.42 o 
   2   4  11       27.83       11.15      6.03 o 
   3   4  11       57.15       67.42     10.17 o 
   4   4  11      139.61      158.67     12.78 o 
   5   4  11      119.00      137.38     12.50 o 
   6   4  11       23.48       20.48      6.45 o 
   7   4  11      157.07      139.94     12.10 o 
   8   4  11       31.22       32.13      7.54 o 
   9   4  11        0.59       10.35      6.30 o 
  10   4  11        0.87        9.93      6.63 o 
  11   4  11      239.86      254.01     17.10 o 
  12   4  11        0.08       -0.73      8.97 o 
  13   4  11       19.22       21.83     13.32 o 
  -9   5  11       21.58       26.39     15.78 o 
  -8   5  11      127.37      157.15     40.17 o 
  -7   5  11      134.23      145.23     22.44 o 
  -6   5  11      136.97      121.61     20.65 o 
  -5   5  11       21.44       39.95     15.06 o 
  -4   5  11      176.52      220.81     55.75 o 
  -3   5  11      148.96      164.19     21.37 o 
  -2   5  11       68.96      104.66     17.83 o 
  -1   5  11      161.83      162.76     16.99 o 
   0   5  11      245.47      250.89     42.32 o 
   1   5  11       46.19       45.28     10.81 o 
   2   5  11        5.26       11.92      7.23 o 
   3   5  11        8.72       -1.90      6.23 o 
   4   5  11        0.06       -8.90      5.93 o 
   5   5  11       96.33       94.46     18.98 o 
   6   5  11       76.66       93.25     13.38 o 
   7   5  11       56.30       65.98     10.55 o 
   8   5  11      207.21      228.57     20.23 o 
   9   5  11       16.84        5.54      7.72 o 
 -18   0  12      191.15      212.74     22.54 o 
 -17   0  12        1.87      -11.07      7.79 o 
 -16   0  12      475.11      547.63     37.71 o 
 -15   0  12       18.61       42.63     12.71 o 
 -14   0  12       20.59       17.39     12.30 o 
 -13   0  12       24.08        7.81      7.39 o 
 -11   0  12       15.52        7.66      7.38 o 
 -10   0  12      498.16      515.89     27.54 o 
  -8   0  12      307.15      277.20     15.08 o 
  -7   0  12      248.98      222.32     10.69 o 
  -6   0  12       58.51       58.46      7.69 o 
  -5   0  12     2405.11     2233.75     62.80 o 
  -4   0  12      453.25      444.72     16.05 o 
  -3   0  12       36.31       42.87      5.39 o 
  -2   0  12      307.77      290.61     12.00 o 
  -1   0  12      244.63      226.11     10.24 o 
   0   0  12     6136.27     6149.26    133.68 o 
   1   0  12     2794.01     2835.82     67.17 o 
   2   0  12     2662.73     2785.93     63.22 o 
   3   0  12      982.79     1028.24     27.75 o 
   4   0  12        3.74       16.37      4.59 o 
   5   0  12     3458.70     3482.88     70.43 o 
   6   0  12      194.96      205.64      9.08 o 
   7   0  12     6319.90     6249.87    162.20 o 
   8   0  12       62.97       63.35      5.44 o 
   9   0  12       49.53       51.03      5.22 o 
  10   0  12      559.15      497.16     16.78 o 
  11   0  12      298.01      297.11     12.50 o 
  12   0  12      189.67      225.59     15.85 o 
  13   0  12       35.32       20.06     18.45 o 
  14   0  12     1248.76     1161.92    109.24 o 
  15   0  12      108.57      129.54     13.49 o 
  16   0  12      214.13      284.35     19.77 o 
  17   0  12       16.79       10.74      7.96 o 
  18   0  12      104.33      107.86     13.59 o 
 -18   1  12       26.30       10.66     11.89 o 
 -17   1  12       27.69       43.21     12.19 o 
 -16   1  12       62.96       69.35     33.82 o 
 -15   1  12       41.29       54.93      6.36 o 
 -14   1  12       61.02       57.38      6.72 o 
 -13   1  12      191.04      176.67     11.30 o 
 -12   1  12      112.13      102.03      7.97 o 
 -11   1  12      212.67      194.88      8.80 o 
 -10   1  12      102.42       72.44      5.56 o 
  -9   1  12        0.34       -2.93      3.02 o 
  -8   1  12        1.40       -0.19      2.76 o 
  -7   1  12      223.10      204.34     10.51 o 
  -6   1  12      179.61      185.71      7.81 o 
  -5   1  12        8.01       14.93      2.75 o 
  -4   1  12      451.23      486.77     17.70 o 
  -3   1  12     1083.36     1033.49     21.71 o 
  -2   1  12       24.59       19.83      2.73 o 
  -1   1  12      431.44      429.33      8.73 o 
   0   1  12       59.72       88.06      3.86 o 
   1   1  12      893.01      914.54     16.96 o 
   2   1  12     1273.17     1284.80     21.35 o 
   3   1  12        2.99        7.70      2.18 o 
   4   1  12        5.25       22.45      2.46 o 
   5   1  12      210.30      231.27      6.50 o 
   6   1  12      108.89      108.91      4.37 o 
   7   1  12       86.74       81.87      4.41 o 
   8   1  12      370.97      397.30     10.39 o 
   9   1  12      199.92      233.58      8.07 o 
  10   1  12      572.48      552.78     13.81 o 
  11   1  12       34.29       52.87      4.91 o 
  12   1  12      519.41      487.81     18.70 o 
  13   1  12        2.00        0.03      3.56 o 
  14   1  12        3.66       12.46      4.05 o 
  15   1  12        3.49        5.88      4.58 o 
  16   1  12       94.91       86.15      7.47 o 
  17   1  12      121.32      125.78     11.28 o 
  18   1  12       10.10       14.83      7.23 o 
 -17   2  12        5.69       -0.33     13.53 o 
 -16   2  12       42.88       43.44     23.98 o 
 -15   2  12       62.75       64.92     15.33 o 
 -14   2  12        7.16       12.10      8.14 o 
 -13   2  12       17.54       12.82      8.59 o 
 -12   2  12      193.04      225.00     19.49 o 
 -11   2  12      431.25      465.93     26.86 o 
 -10   2  12       82.78       81.44     12.85 o 
  -9   2  12       64.98       55.72     20.19 o 
  -8   2  12       11.55       17.09      8.54 o 
  -7   2  12      490.33      454.71     18.13 o 
  -6   2  12      126.10      127.26      9.26 o 
  -5   2  12       25.25       34.20      5.69 o 
  -4   2  12      753.50      709.95     18.26 o 
  -3   2  12      355.88      322.41     10.65 o 
  -2   2  12      351.30      385.34     11.46 o 
  -1   2  12      239.48      225.71      8.05 o 
   0   2  12       29.69       57.01      4.05 o 
   1   2  12       78.75       79.33      4.41 o 
   2   2  12       49.22       47.11      4.43 o 
   3   2  12      711.13      699.23     23.68 o 
   4   2  12      213.23      188.68     10.23 o 
   5   2  12       37.62       34.38      4.50 o 
   6   2  12      138.06      131.97     13.57 o 
   7   2  12      207.94      199.78     10.02 o 
   8   2  12     2900.31     2540.11     69.53 o 
   9   2  12      127.29      129.55     10.95 o 
  10   2  12       28.01       19.70      4.47 o 
  11   2  12       19.05       14.81      4.36 o 
  12   2  12      295.14      273.40     12.73 o 
  13   2  12        4.76        0.71      4.36 o 
  14   2  12        3.87        9.53      6.51 o 
  15   2  12       61.17       72.89     10.53 o 
  16   2  12        9.52       23.10      7.06 o 
  17   2  12        8.28        8.39      5.80 o 
 -15   3  12        0.16        0.43     10.68 o 
 -14   3  12      136.51      132.71     22.14 o 
 -13   3  12      447.17      477.58     37.53 o 
 -12   3  12       44.18        8.57     17.01 o 
 -11   3  12      387.33      352.45     31.24 o 
 -10   3  12        4.39        8.30      9.04 o 
  -9   3  12      168.16      198.49     46.32 o 
  -8   3  12        2.13        1.81      8.40 o 
  -7   3  12      329.22      305.10     26.36 o 
  -6   3  12      101.87      122.46     17.52 o 
  -5   3  12       10.08        9.41      5.70 o 
  -4   3  12      211.59      210.31     10.97 o 
  -3   3  12      224.22      260.01     12.98 o 
  -2   3  12      435.85      455.38     17.33 o 
  -1   3  12        6.51       11.95      4.54 o 
   0   3  12     1158.80     1114.28     33.88 o 
   1   3  12      657.20      655.36     23.25 o 
   2   3  12       11.13       11.91      5.35 o 
   3   3  12       28.34       50.75      9.29 o 
   4   3  12      197.51      192.82     11.82 o 
   5   3  12       74.37       90.37      8.70 o 
   6   3  12      692.46      599.92     27.39 o 
   7   3  12        2.60        6.39      4.79 o 
   8   3  12      183.91      167.71     11.23 o 
   9   3  12        7.14        8.35      5.56 o 
  10   3  12      109.84       88.30     17.63 o 
  11   3  12       52.54       52.41     11.30 o 
  12   3  12        3.61       -2.10      7.35 o 
  13   3  12       44.78       40.40     16.81 o 
  14   3  12        0.31        2.76      8.25 o 
  15   3  12       36.86       13.37     12.71 o 
 -13   4  12       49.08       43.26     15.93 o 
 -12   4  12       84.86       71.54     18.41 o 
 -11   4  12        4.75        6.41     17.42 o 
 -10   4  12        5.35       20.28     12.25 o 
  -9   4  12       92.75       70.09     17.83 o 
  -8   4  12      195.92      200.72     57.39 o 
  -7   4  12      108.74       89.54     17.38 o 
  -6   4  12      176.66      175.71     21.96 o 
  -5   4  12        1.45        5.12      9.71 o 
  -4   4  12      240.19      225.98     35.46 o 
  -3   4  12      203.86      198.33     20.97 o 
  -2   4  12       90.82       99.07     23.57 o 
  -1   4  12       23.40       23.79      7.07 o 
   0   4  12       13.54       12.64      6.35 o 
   1   4  12      146.52      137.13     11.28 o 
   2   4  12      514.71      456.36     19.59 o 
   3   4  12      145.93      179.33     12.30 o 
   4   4  12       73.78       89.75      9.35 o 
   5   4  12        8.38        3.93      5.34 o 
   6   4  12       52.11       52.96      8.74 o 
   7   4  12       52.28       78.80     10.22 o 
   8   4  12       77.52      117.41     11.86 o 
   9   4  12       16.06       25.82      7.42 o 
  10   4  12       74.83       73.88     10.37 o 
  11   4  12       61.53       84.66     12.61 o 
  12   4  12        0.87       18.49      7.73 o 
  -8   5  12       78.32       85.00     19.29 o 
  -7   5  12       48.11       48.36     15.95 o 
  -6   5  12      420.32      407.09     33.94 o 
  -5   5  12       20.70       33.19     26.23 o 
  -4   5  12      134.01      123.44     21.11 o 
  -3   5  12      191.91      272.33     46.52 o 
  -2   5  12      354.95      384.75     30.57 o 
  -1   5  12       15.14       24.15     12.30 o 
   0   5  12        1.13        7.28      8.40 o 
   1   5  12       22.86       15.09      8.91 o 
   2   5  12       78.58       92.35     31.97 o 
   3   5  12       40.38       52.04     10.11 o 
   4   5  12       24.75       22.03      8.55 o 
   5   5  12      181.22      164.09     14.82 o 
   6   5  12       21.03       12.95      7.64 o 
   7   5  12        0.37       -1.02      7.29 o 
   8   5  12       10.26        4.16      6.95 o 
 -18   1  13        0.01        1.64     11.48 o 
 -17   1  13       39.16       57.80     13.71 o 
 -16   1  13      284.51      338.28     26.38 o 
 -15   1  13        0.74       -4.68      3.66 o 
 -14   1  13       57.56       62.00     11.52 o 
 -13   1  13       36.55       31.42      5.84 o 
 -12   1  13      260.99      278.17     13.95 o 
 -11   1  13        0.01        0.80      3.25 o 
 -10   1  13        0.71       -4.46      2.98 o 
  -9   1  13      353.30      363.98     14.12 o 
  -8   1  13      526.01      521.50     15.42 o 
  -7   1  13       24.14       21.77      3.88 o 
  -6   1  13      439.53      411.70     12.32 o 
  -5   1  13      770.89      770.09     18.35 o 
  -4   1  13      361.18      363.12     11.24 o 
  -3   1  13       74.19       93.94      5.78 o 
  -2   1  13     1318.95     1214.00     19.87 o 
  -1   1  13     1901.59     1839.22     29.28 o 
   0   1  13       35.46       29.65      2.95 o 
   1   1  13      343.94      341.40      8.53 o 
   2   1  13        6.87        3.51      1.84 o 
   3   1  13      824.56      830.11     15.61 o 
   4   1  13      156.67      151.38      5.62 o 
   5   1  13     1120.55     1185.63     21.54 o 
   6   1  13      463.07      418.39      9.83 o 
   7   1  13       12.05       15.85      2.44 o 
   8   1  13        1.80       -1.91      4.36 o 
   9   1  13      343.43      328.48     10.07 o 
  10   1  13     2390.70     2236.28     42.07 o 
  11   1  13        0.29        1.91      3.12 o 
  12   1  13     1073.61     1034.85     24.16 o 
  13   1  13       87.65      100.46      6.57 o 
  14   1  13      111.88      122.11      7.99 o 
  15   1  13       44.00       70.62      7.29 o 
  16   1  13       96.40       90.35      9.64 o 
  17   1  13      210.52      201.72     13.92 o 
 -17   2  13        0.72       -3.50     10.39 o 
 -16   2  13       99.02       95.96     25.41 o 
 -15   2  13        4.43        5.65     10.55 o 
 -14   2  13       75.95       95.22     14.64 o 
 -13   2  13       78.84       87.36     14.49 o 
 -12   2  13        2.63        6.49      7.47 o 
 -11   2  13       62.37       45.31     12.80 o 
 -10   2  13      244.17      211.29     18.55 o 
  -9   2  13       97.66      130.45     15.19 o 
  -8   2  13       81.14       50.32     11.42 o 
  -7   2  13      299.87      265.19     23.43 o 
  -6   2  13       71.36       64.70      7.66 o 
  -5   2  13        4.77        2.70      4.24 o 
  -4   2  13      324.13      331.12     11.71 o 
  -3   2  13      170.98      170.23      8.03 o 
  -2   2  13       64.07       56.71      4.92 o 
  -1   2  13        7.12        9.97      2.94 o 
   0   2  13       29.06       30.14      3.59 o 
   1   2  13       43.37       55.61      4.75 o 
   2   2  13       45.69       35.33      4.80 o 
   3   2  13      219.34      267.64      8.84 o 
   4   2  13      269.60      297.33     11.51 o 
   5   2  13      128.73      131.87      8.09 o 
   6   2  13      515.74      551.52     17.00 o 
   7   2  13       47.40       42.37      5.46 o 
   8   2  13      307.07      292.83     10.27 o 
   9   2  13      115.72      112.28      7.57 o 
  10   2  13      674.95      613.11     18.63 o 
  11   2  13      141.20      121.47      8.07 o 
  12   2  13        7.76       11.28      4.55 o 
  13   2  13        0.28        7.54      4.66 o 
  14   2  13        6.91       -2.23      4.36 o 
  15   2  13       65.96       66.21      8.64 o 
  16   2  13       46.09       48.94      7.49 o 
 -15   3  13      238.29      264.33     30.95 o 
 -14   3  13      177.21      162.80     24.75 o 
 -13   3  13      295.40      272.57     29.55 o 
 -12   3  13       30.02       12.13     12.30 o 
 -11   3  13      215.94      277.59     28.41 o 
 -10   3  13      222.70      185.95     23.68 o 
  -9   3  13       40.45       16.57     10.68 o 
  -8   3  13       82.82       67.11     23.98 o 
  -7   3  13       35.66       22.00     36.48 o 
  -6   3  13       23.43       21.69     13.53 o 
  -5   3  13      566.43      564.74     26.17 o 
  -4   3  13       59.50       54.80      7.58 o 
  -3   3  13      611.92      606.48     23.13 o 
  -2   3  13      198.55      202.81     11.71 o 
  -1   3  13      379.24      336.81     18.47 o 
   0   3  13        1.50        8.86      5.46 o 
   1   3  13      545.91      573.75     24.05 o 
   2   3  13      112.95      121.90     10.29 o 
   3   3  13        2.26       -2.77      4.30 o 
   4   3  13      410.33      390.25     20.71 o 
   5   3  13       28.29       44.31      7.17 o 
   6   3  13      262.77      300.20     16.15 o 
   7   3  13       31.62       36.65      6.85 o 
   8   3  13       14.43        8.16      5.41 o 
   9   3  13       99.43      138.30     14.63 o 
  10   3  13        9.37       17.54      7.65 o 
  11   3  13       32.69       60.60     17.42 o 
  12   3  13       19.53       34.17     10.51 o 
  13   3  13      175.25      226.91     21.81 o 
  14   3  13        2.14        3.74      8.93 o 
  15   3  13        0.13       -6.42      8.46 o 
 -12   4  13      158.98      176.85     25.74 o 
 -11   4  13      209.04      203.74     39.76 o 
 -10   4  13        6.25       24.18     13.04 o 
  -9   4  13       33.28       41.00     23.36 o 
  -8   4  13      140.31      168.37     57.39 o 
  -7   4  13        5.33       -2.76     11.07 o 
  -6   4  13       24.59       23.12     12.31 o 
  -5   4  13       10.66        5.73     10.42 o 
  -4   4  13      260.27      219.17     25.41 o 
  -3   4  13      588.54      581.99     36.05 o 
  -2   4  13      141.56      141.69     27.46 o 
  -1   4  13      658.78      680.97     28.75 o 
   0   4  13      109.25      105.78     12.37 o 
   1   4  13       25.43       33.23      7.25 o 
   2   4  13       28.35       27.92      7.26 o 
   3   4  13      107.69       99.60     10.14 o 
   4   4  13       16.88       14.40      6.08 o 
   5   4  13        5.99        6.74      5.69 o 
   6   4  13        0.70       -7.85      5.73 o 
   7   4  13      182.03      180.13     20.62 o 
   8   4  13        2.57       15.22      7.06 o 
   9   4  13        1.37        6.30      6.47 o 
  10   4  13       15.26        6.61      6.40 o 
  11   4  13      253.62      265.22     17.90 o 
  12   4  13        0.03        0.09      7.29 o 
  -7   5  13       21.78       27.29     20.90 o 
  -6   5  13       46.53       24.53     27.26 o 
  -5   5  13       20.49       13.28     12.90 o 
  -4   5  13        5.83        2.85     11.31 o 
  -3   5  13       92.43       90.06     17.74 o 
  -2   5  13       48.93       46.97     14.41 o 
  -1   5  13        4.47        4.80     11.38 o 
   0   5  13        8.02        3.69      8.71 o 
   1   5  13        3.72       -1.72      7.36 o 
   2   5  13        8.63        5.33     14.14 o 
   3   5  13       26.01       25.30      9.92 o 
   4   5  13        8.14       10.16      7.61 o 
   5   5  13        0.30        7.96      7.65 o 
   6   5  13      118.05      138.10     14.30 o 
   7   5  13        0.30        3.87      7.58 o 
 -18   0  14       99.89      110.26     17.63 o 
 -17   0  14       96.01      141.42     18.86 o 
 -16   0  14       20.98       -1.64      9.43 o 
 -15   0  14      105.65      171.34     21.72 o 
 -14   0  14      662.65      777.86     37.09 o 
 -13   0  14        7.03        1.11      9.84 o 
 -12   0  14       98.51      125.89     14.97 o 
 -11   0  14        8.74       -6.78      6.07 o 
 -10   0  14      616.43      591.41     31.92 o 
  -9   0  14      840.44      724.08     76.95 o 
  -8   0  14       48.39       37.48      6.55 o 
  -7   0  14     1343.72     1390.54     49.15 o 
  -6   0  14      307.09      337.13     14.91 o 
  -5   0  14      723.68      723.89     23.60 o 
  -4   0  14      156.78      149.83     11.60 o 
  -3   0  14     1045.43      986.97     28.75 o 
  -2   0  14     1055.87     1039.05     29.38 o 
  -1   0  14      332.00      370.19     14.33 o 
   0   0  14      227.85      230.12     19.41 o 
   1   0  14     3076.94     2998.06     69.18 o 
   2   0  14     1801.12     1821.70     44.22 o 
   3   0  14     1210.34     1312.40     36.83 o 
   4   0  14      154.23      124.28      7.28 o 
   5   0  14     3951.69     3744.63     76.24 o 
   6   0  14       72.96       85.08      5.44 o 
   7   0  14      177.89      176.54      7.75 o 
   8   0  14     1088.60     1033.77     28.68 o 
   9   0  14     3626.79     3578.62     73.94 o 
  10   0  14       79.65       84.32     10.91 o 
  11   0  14      257.80      239.30     17.33 o 
  12   0  14      732.59      753.73     34.31 o 
  13   0  14     1064.51     1020.97     42.78 o 
  14   0  14      188.34      201.42     23.36 o 
  15   0  14      138.80      152.57     15.07 o 
  16   0  14        0.08        4.12     13.73 o 
  17   0  14      266.00      314.47     21.96 o 
 -17   1  14        4.13        6.15     12.71 o 
 -16   1  14       73.41       40.60     12.66 o 
 -15   1  14        1.72        2.22      4.49 o 
 -14   1  14      206.38      238.07     17.57 o 
 -13   1  14        1.34       -6.03      7.31 o 
 -12   1  14        3.07       -3.13      3.91 o 
 -11   1  14        0.07        2.93      3.61 o 
 -10   1  14       48.49       36.08      5.32 o 
  -9   1  14        3.18        5.78      3.57 o 
  -8   1  14      201.82      199.48      9.52 o 
  -7   1  14       37.13       33.01      4.45 o 
  -6   1  14      143.79      132.61     11.27 o 
  -5   1  14       57.48       64.70      5.91 o 
  -4   1  14      193.47      203.72      8.64 o 
  -3   1  14       49.91       38.41      4.49 o 
  -2   1  14       48.21       50.61      3.76 o 
  -1   1  14       80.96       84.03      4.67 o 
   0   1  14     1060.39     1065.14     20.20 o 
   1   1  14        4.24        4.85      2.19 o 
   2   1  14      259.56      281.39      7.74 o 
   3   1  14      504.27      519.09     10.98 o 
   4   1  14       45.32       51.81      3.49 o 
   5   1  14      253.95      239.39      7.16 o 
   6   1  14       37.89       32.58      3.78 o 
   7   1  14     3273.33     3176.07     55.86 o 
   8   1  14      681.22      676.86     15.85 o 
   9   1  14      369.16      348.21     10.73 o 
  10   1  14      143.59      137.94      7.36 o 
  11   1  14      905.93      879.19     21.49 o 
  12   1  14       33.39       31.33      4.78 o 
  13   1  14        2.84        1.46      3.83 o 
  14   1  14        2.77        6.87      5.40 o 
  15   1  14       20.15       31.47      7.00 o 
  16   1  14        7.52        1.15      5.68 o 
  17   1  14        1.52       10.50      6.90 o 
 -16   2  14       19.25       14.03     11.48 o 
 -15   2  14        1.07        6.28      8.78 o 
 -14   2  14      241.11      295.00     23.65 o 
 -13   2  14      568.22      544.35     59.03 o 
 -12   2  14      161.94      169.91     18.26 o 
 -11   2  14     1035.90      920.36     49.89 o 
 -10   2  14       12.48        5.14      7.80 o 
  -9   2  14       10.11       -3.07      6.61 o 
  -8   2  14       13.27        9.63      7.99 o 
  -7   2  14      778.17      695.66     26.63 o 
  -6   2  14      964.12      952.33     31.43 o 
  -5   2  14        0.82       -1.61      4.59 o 
  -4   2  14        8.17       -0.62      4.22 o 
  -3   2  14     1577.42     1524.71     45.49 o 
  -2   2  14     2071.24     1917.12     59.00 o 
  -1   2  14       40.56       56.39      5.07 o 
   0   2  14     1098.00     1030.22     26.45 o 
   1   2  14      621.71      551.83     13.67 o 
   2   2  14       14.24        6.51      2.64 o 
   3   2  14       25.19       41.22      5.72 o 
   4   2  14      532.28      517.44     19.48 o 
   5   2  14       20.67       19.17      4.41 o 
   6   2  14      850.65      719.40     20.82 o 
   7   2  14      276.02      292.08     10.24 o 
   8   2  14     1522.86     1462.07     49.98 o 
   9   2  14       26.25       22.40      4.26 o 
  10   2  14       74.91       70.42      9.13 o 
  11   2  14      277.55      274.02     16.25 o 
  12   2  14      386.68      405.14     15.12 o 
  13   2  14       26.36       33.63      6.86 o 
  14   2  14       34.62       21.42      6.51 o 
  15   2  14      164.12      167.71     11.36 o 
  16   2  14       24.58       25.75      7.29 o 
 -15   3  14       54.52       48.44     16.94 o 
 -14   3  14        4.27       13.36     11.58 o 
 -13   3  14      174.31      166.09     25.15 o 
 -12   3  14      135.86      150.68     23.46 o 
 -11   3  14        2.27        5.67      9.80 o 
 -10   3  14       92.34       73.37     19.27 o 
  -9   3  14      342.41      394.87     58.41 o 
  -8   3  14       68.39       78.80     33.41 o 
  -7   3  14       14.87        7.18      9.74 o 
  -6   3  14       47.63       49.28     32.79 o 
  -5   3  14      312.45      305.62     19.40 o 
  -4   3  14      644.73      652.10     25.22 o 
  -3   3  14        0.07        5.73      5.17 o 
  -2   3  14      248.04      248.64     22.47 o 
  -1   3  14      799.06      812.55     31.77 o 
   0   3  14      202.74      186.21     12.79 o 
   1   3  14       20.39       24.18      6.56 o 
   2   3  14      344.22      300.83     16.03 o 
   3   3  14       12.59       17.51      5.98 o 
   4   3  14       38.76       50.41      7.56 o 
   5   3  14       47.49       36.55      7.17 o 
   6   3  14      269.20      296.41     24.39 o 
   7   3  14       52.33       70.37     12.25 o 
   8   3  14       97.31       86.17     10.35 o 
   9   3  14      165.06      133.14     11.79 o 
  10   3  14       59.18       39.93      8.71 o 
  11   3  14       14.18       15.96      6.73 o 
  12   3  14       82.07       82.22     14.28 o 
  13   3  14      150.43      151.15     43.45 o 
  14   3  14       79.79       63.45     25.82 o 
 -12   4  14       11.90        8.53     11.29 o 
 -11   4  14      142.06      146.04     23.64 o 
 -10   4  14        1.99       14.02     12.70 o 
  -9   4  14        4.48        5.75     12.91 o 
  -8   4  14       10.58       21.34     11.96 o 
  -7   4  14        9.56        8.47     10.58 o 
  -6   4  14       84.91       68.19     32.79 o 
  -5   4  14        3.54      -15.17     14.35 o 
  -4   4  14       23.56       25.63     12.31 o 
  -3   4  14        9.06       -4.08      9.71 o 
  -2   4  14        4.07        2.60      9.85 o 
  -1   4  14        9.89       21.45      8.06 o 
   0   4  14        6.75       17.77      7.81 o 
   1   4  14        0.46        3.51      5.76 o 
   2   4  14        0.37        5.98      6.09 o 
   3   4  14      141.44      142.02     18.34 o 
   4   4  14       65.66       56.76     13.55 o 
   5   4  14        0.34       -4.34      5.33 o 
   6   4  14       14.01       16.32     10.55 o 
   7   4  14       11.36       11.93      6.75 o 
   8   4  14       38.39       41.53      9.16 o 
   9   4  14       62.31       89.63     11.33 o 
  10   4  14       12.36       18.22      7.95 o 
  11   4  14        9.56       20.10      8.35 o 
  -6   5  14       47.64       78.09     18.73 o 
  -5   5  14       95.62      126.80     21.77 o 
  -4   5  14       70.18      102.40     19.55 o 
  -3   5  14        1.25       14.86     13.94 o 
  -2   5  14       57.88       55.68     16.33 o 
  -1   5  14       92.15      110.14     34.43 o 
   0   5  14        1.10       -5.96     10.80 o 
   1   5  14       47.87       57.72     12.63 o 
   2   5  14       50.23       48.69     11.58 o 
   3   5  14       16.28       15.99      8.44 o 
   4   5  14        0.98        1.70     10.16 o 
   5   5  14       95.41       93.28     12.92 o 
   6   5  14       91.87      114.12     14.05 o 
 -17   1  15        5.62       11.89     13.12 o 
 -16   1  15      210.02      217.75     22.94 o 
 -15   1  15       34.19       39.70     13.32 o 
 -14   1  15       10.45        6.41      4.96 o 
 -13   1  15       30.44       38.15      8.90 o 
 -12   1  15       87.78      104.52     10.71 o 
 -11   1  15      241.72      217.37     16.38 o 
 -10   1  15        1.58        0.83      3.52 o 
  -9   1  15      599.71      561.20     16.96 o 
  -8   1  15      246.24      260.52     16.44 o 
  -7   1  15        8.57        6.99      3.75 o 
  -6   1  15       58.72       59.84      5.70 o 
  -5   1  15       66.10       66.79      5.86 o 
  -4   1  15     1177.54     1069.17     24.00 o 
  -3   1  15       35.39       35.96      3.73 o 
  -2   1  15      119.34      106.39      5.30 o 
  -1   1  15      226.27      225.82      7.68 o 
   0   1  15      430.29      421.32     10.67 o 
   1   1  15        3.15       -0.48      2.21 o 
   2   1  15      602.30      554.32     12.37 o 
   3   1  15     1537.12     1504.46     31.34 o 
   4   1  15      212.25      211.48      7.31 o 
   5   1  15      611.74      611.51     13.66 o 
   6   1  15      249.63      248.70     10.61 o 
   7   1  15       62.25       58.25      4.79 o 
   8   1  15      341.13      348.18     11.11 o 
   9   1  15       68.37       80.21      5.44 o 
  10   1  15      736.08      735.06     19.05 o 
  11   1  15      406.20      399.10     13.07 o 
  12   1  15       52.80       45.10      5.62 o 
  13   1  15       17.63       27.64      5.01 o 
  14   1  15       75.94       84.89      7.27 o 
  15   1  15      277.28      317.61     13.37 o 
  16   1  15        2.96       -1.65      5.75 o 
  17   1  15      251.47      229.97     15.51 o 
 -16   2  15       22.52       11.36     12.55 o 
 -15   2  15       15.10       20.66     10.68 o 
 -14   2  15        0.08       -4.69      8.30 o 
 -13   2  15       29.24       27.13     16.21 o 
 -12   2  15        0.12        0.73      7.86 o 
 -11   2  15      129.30      133.92     17.32 o 
 -10   2  15       28.83       18.64      8.86 o 
  -9   2  15      114.28      117.86     15.38 o 
  -8   2  15       10.42        4.85      7.70 o 
  -7   2  15        0.02       -5.92      5.78 o 
  -6   2  15      441.04      415.98     26.39 o 
  -5   2  15      421.68      415.75     20.79 o 
  -4   2  15       64.86       68.45      7.66 o 
  -3   2  15      415.29      378.04     15.10 o 
  -2   2  15        0.13       -0.27      3.31 o 
  -1   2  15        0.13        1.50      3.06 o 
   0   2  15        2.93        6.19      3.35 o 
   1   2  15       15.84       16.65      3.62 o 
   2   2  15       11.14        6.60      3.49 o 
   3   2  15        1.01        0.18      2.86 o 
   4   2  15       35.87       27.47      7.58 o 
   5   2  15      343.57      339.73     14.31 o 
   6   2  15       75.31       71.82      6.71 o 
   7   2  15       24.83       25.04      4.28 o 
   8   2  15      279.48      235.46      9.74 o 
   9   2  15      184.82      195.43     12.12 o 
  10   2  15      303.01      293.97     12.92 o 
  11   2  15       21.28       10.78      4.78 o 
  12   2  15       35.15       31.15      5.81 o 
  13   2  15        3.56       -2.41      4.74 o 
  14   2  15       62.68       74.09      8.30 o 
  15   2  15       11.71       18.00      7.06 o 
  16   2  15       45.63       34.99      8.57 o 
 -14   3  15        0.37       12.21     13.17 o 
 -13   3  15      126.60      133.81     23.43 o 
 -12   3  15       25.34       40.65     14.16 o 
 -11   3  15      279.24      263.12     80.96 o 
 -10   3  15        3.21        3.07      9.68 o 
  -9   3  15      500.14      560.63     69.27 o 
  -8   3  15       17.59        8.82     11.16 o 
  -7   3  15        0.74        2.24      9.39 o 
  -6   3  15        6.73       11.75     15.58 o 
  -5   3  15       68.46       83.94     16.51 o 
  -4   3  15      350.02      330.03     20.53 o 
  -3   3  15      517.64      484.51     36.52 o 
  -2   3  15      565.54      622.64     53.91 o 
  -1   3  15      872.90      867.52     33.89 o 
   0   3  15      186.65      180.81     14.58 o 
   1   3  15        0.14       -1.33      5.24 o 
   2   3  15      476.64      517.54     21.27 o 
   3   3  15      145.82      158.45     11.99 o 
   4   3  15      105.14      102.77      9.77 o 
   5   3  15       12.01        7.14      5.49 o 
   6   3  15      309.25      292.38     15.88 o 
   7   3  15       51.82       48.46      8.08 o 
   8   3  15        7.12       12.62      6.18 o 
   9   3  15       23.50       35.91      7.48 o 
  10   3  15      181.50      187.25     21.34 o 
  11   3  15       35.71       58.27      9.35 o 
  12   3  15       18.55       25.88      7.94 o 
  13   3  15      105.78      144.66     18.32 o 
  14   3  15      100.47      143.20     22.95 o 
 -11   4  15      125.80      116.23     22.81 o 
 -10   4  15      106.96      107.63     33.82 o 
  -9   4  15        0.71        3.44     11.55 o 
  -8   4  15      111.54      113.81     20.89 o 
  -7   4  15        1.84       15.19     12.09 o 
  -6   4  15       26.35       43.56     15.21 o 
  -5   4  15      296.22      328.57     29.73 o 
  -4   4  15       56.29       46.86     14.46 o 
  -3   4  15      346.89      360.08     33.00 o 
  -2   4  15       12.71        0.95      9.86 o 
  -1   4  15       23.41       22.75     12.91 o 
   0   4  15      296.08      307.43     19.41 o 
   1   4  15      266.94      283.62     16.74 o 
   2   4  15       12.12       13.39      9.94 o 
   3   4  15       14.16        6.44      6.18 o 
   4   4  15       95.46      101.83     17.92 o 
   5   4  15       33.73       29.49      7.58 o 
   6   4  15       58.83       75.90     11.39 o 
   7   4  15        1.68       -8.21      5.47 o 
   8   4  15      117.30      111.15     12.61 o 
   9   4  15       47.28       35.42      9.46 o 
  10   4  15        7.74        8.18      7.37 o 
  11   4  15       43.46       45.85     10.31 o 
  -5   5  15       15.12        4.79     12.66 o 
  -4   5  15       25.10       15.45     12.74 o 
  -3   5  15       56.60       24.03     13.69 o 
  -2   5  15       12.44       10.20     12.31 o 
  -1   5  15        0.49       -3.53     12.30 o 
   0   5  15       25.63       40.37     14.77 o 
   1   5  15        0.86        0.00      8.18 o 
   2   5  15        0.13       -8.17      8.16 o 
   3   5  15       10.02        6.95      9.28 o 
   4   5  15        5.01        7.71      7.79 o 
   5   5  15       36.70       37.12     14.05 o 
 -17   0  16      136.41      171.34     21.31 o 
 -16   0  16        8.83       44.27     13.12 o 
 -15   0  16       14.23       -2.87      9.84 o 
 -14   0  16      550.21      653.79     45.09 o 
 -13   0  16      496.67      646.10     34.64 o 
 -12   0  16       40.28       57.13     11.90 o 
 -11   0  16        0.04        9.41      8.10 o 
 -10   0  16       59.49       63.94     12.42 o 
  -9   0  16      606.36      567.95     26.96 o 
  -8   0  16      162.23      160.03     11.52 o 
  -7   0  16        0.18       -2.98      4.14 o 
  -6   0  16     2064.68     1987.75     52.23 o 
  -5   0  16       54.62       41.94      6.90 o 
  -4   0  16     2639.07     2423.79     86.08 o 
  -3   0  16      251.54      226.44     12.25 o 
  -2   0  16     1106.07      973.17     28.78 o 
  -1   0  16       21.28       16.66      4.77 o 
   0   0  16        0.47       12.77      4.29 o 
   1   0  16      363.00      331.60     13.87 o 
   2   0  16     1038.23     1018.43     28.57 o 
   3   0  16       11.43       12.31      4.07 o 
   4   0  16      471.55      464.15     16.07 o 
   5   0  16      236.24      261.38     11.49 o 
   6   0  16      157.46      171.92     10.42 o 
   7   0  16       22.59       23.48      4.58 o 
   8   0  16     1179.58     1101.88     32.07 o 
   9   0  16      574.65      595.17     19.28 o 
  10   0  16      877.00      952.19     27.15 o 
  11   0  16        6.47       -3.32      7.33 o 
  12   0  16        0.19        4.85      6.78 o 
  13   0  16     1470.78     1420.57     44.86 o 
  14   0  16      259.82      250.28     19.88 o 
  15   0  16      478.10      491.86     28.07 o 
  16   0  16       26.06       40.58     19.27 o 
 -16   1  16       65.02       47.21     14.24 o 
 -15   1  16      160.58      203.33     25.62 o 
 -14   1  16       11.41        9.09      4.97 o 
 -13   1  16       69.68       51.61      7.43 o 
 -12   1  16        2.11       -2.64      4.21 o 
 -11   1  16       39.83       31.08      5.65 o 
 -10   1  16        0.04       -0.28      3.61 o 
  -9   1  16      407.23      411.18     14.66 o 
  -8   1  16      629.94      564.03     23.68 o 
  -7   1  16       32.10       14.56      5.74 o 
  -6   1  16     2422.97     2283.16     47.75 o 
  -5   1  16      719.22      652.43     18.58 o 
  -4   1  16      331.10      321.54     11.57 o 
  -3   1  16       56.66       73.82      4.89 o 
  -2   1  16      689.31      706.34     15.08 o 
  -1   1  16      244.77      226.74     10.28 o 
   0   1  16        0.05       -0.12      2.33 o 
   1   1  16       45.89       44.29      5.00 o 
   2   1  16      251.87      229.73      7.60 o 
   3   1  16       12.77       16.28      3.40 o 
   4   1  16       17.80       21.50      3.28 o 
   5   1  16        6.11        4.48      2.81 o 
   6   1  16       22.08       19.67      4.03 o 
   7   1  16      780.47      764.08     16.53 o 
   8   1  16      307.56      296.47     10.14 o 
   9   1  16       28.80       28.90      4.22 o 
  10   1  16       33.74       46.84      5.95 o 
  11   1  16       25.13       18.41      4.97 o 
  12   1  16       19.12       27.00      6.40 o 
  13   1  16       42.97       43.77      5.92 o 
  14   1  16        1.13        5.23      4.59 o 
  15   1  16       94.47      113.66     11.49 o 
  16   1  16       80.45       56.76      9.21 o 
 -15   2  16        4.24        6.12      9.71 o 
 -14   2  16        0.36       12.60     10.05 o 
 -13   2  16      208.52      225.99     22.05 o 
 -12   2  16      172.26      195.73     20.31 o 
 -11   2  16      376.85      401.87     33.08 o 
 -10   2  16      182.16      212.01     21.62 o 
  -9   2  16        2.46        4.49      8.17 o 
  -8   2  16      288.98      277.07     21.58 o 
  -7   2  16      702.49      623.31     37.63 o 
  -6   2  16        1.11       -1.94      6.51 o 
  -5   2  16        2.01        4.02      5.35 o 
  -4   2  16      555.21      506.36     18.83 o 
  -3   2  16      319.27      308.84     14.10 o 
  -2   2  16      148.99      161.78      8.72 o 
  -1   2  16      405.72      396.16     15.13 o 
   0   2  16      221.09      249.82     10.11 o 
   1   2  16      798.69      811.91     22.50 o 
   2   2  16        6.86        3.18      3.40 o 
   3   2  16       38.58       30.40      4.62 o 
   4   2  16       46.15       50.27      5.29 o 
   5   2  16      437.19      449.79     20.10 o 
   6   2  16      214.63      217.60     10.86 o 
   7   2  16       69.79       75.32      6.46 o 
   8   2  16      150.62      179.11      8.76 o 
   9   2  16      173.04      171.08      8.83 o 
  10   2  16       15.68       16.18      4.51 o 
  11   2  16       20.72       21.33      4.59 o 
  12   2  16      280.64      280.02     13.29 o 
  13   2  16       38.68       54.84      8.64 o 
  14   2  16        0.09        1.80      6.08 o 
  15   2  16       78.97       73.20     10.02 o 
 -14   3  16       80.78       78.32     19.68 o 
 -13   3  16       50.74       61.12     17.82 o 
 -12   3  16       92.53       92.23     22.54 o 
 -11   3  16        2.95        5.17     11.29 o 
 -10   3  16       20.58       12.56     11.58 o 
  -9   3  16       17.40        5.01      8.81 o 
  -8   3  16       28.58       14.62     14.96 o 
  -7   3  16        9.95       15.58     11.32 o 
  -6   3  16        0.36       -7.83      8.86 o 
  -5   3  16       46.01       41.87     13.49 o 
  -4   3  16      244.31      218.02     18.44 o 
  -3   3  16       57.38       42.04     12.22 o 
  -2   3  16      112.47      115.21     17.38 o 
  -1   3  16      301.84      282.60     18.64 o 
   0   3  16        5.46        5.62      6.57 o 
   1   3  16       12.32        7.36      6.21 o 
   2   3  16        0.49        1.82      5.44 o 
   3   3  16       25.69       20.49      6.55 o 
   4   3  16        2.20        9.94      5.94 o 
   5   3  16        8.69       -3.90      4.94 o 
   6   3  16       43.58       50.57      8.34 o 
   7   3  16       35.22       33.26      7.66 o 
   8   3  16        6.09        2.01      5.26 o 
   9   3  16        8.64        3.13      5.53 o 
  10   3  16        6.96       12.12      6.55 o 
  11   3  16        9.27       12.41      7.22 o 
  12   3  16       13.55       27.32     13.98 o 
  13   3  16        0.16        2.23      6.45 o 
 -10   4  16       46.39       77.88     18.85 o 
  -9   4  16        0.47        6.56     11.58 o 
  -8   4  16        0.30       14.43     11.74 o 
  -7   4  16       29.41       29.82     16.81 o 
  -6   4  16      269.51      239.87     26.99 o 
  -5   4  16       23.06       26.23     13.91 o 
  -4   4  16      110.07      107.55     19.63 o 
  -3   4  16        0.30       -6.81      9.06 o 
  -2   4  16      125.23      135.85     20.47 o 
  -1   4  16       60.72       60.81     30.13 o 
   0   4  16       49.70       45.37     10.20 o 
   1   4  16       46.45       55.00      9.43 o 
   2   4  16      113.94      117.60     12.11 o 
   3   4  16        0.09        8.39      6.35 o 
   4   4  16      125.32      149.08     12.76 o 
   5   4  16       53.26       66.60      9.76 o 
   6   4  16       26.24       30.66      8.50 o 
   7   4  16       35.15       41.05     10.84 o 
   8   4  16       73.66       77.05     11.52 o 
   9   4  16       28.34       43.70      9.80 o 
  10   4  16       10.83       13.55      8.48 o 
  -4   5  16        4.97       21.91     14.87 o 
  -3   5  16       43.68       68.50     18.27 o 
  -2   5  16        0.89      -10.69     13.53 o 
  -1   5  16       56.56       40.44     16.81 o 
   0   5  16       38.74       29.26     14.91 o 
   1   5  16        1.29       -6.71      9.99 o 
   2   5  16        4.04      -11.73      8.31 o 
   3   5  16       14.15        5.72     14.55 o 
 -16   1  17       96.97      105.40     18.32 o 
 -15   1  17       85.61       99.49     17.68 o 
 -14   1  17        0.08        5.86     10.14 o 
 -13   1  17        1.40       -0.21      5.65 o 
 -12   1  17      119.86      136.77     10.52 o 
 -11   1  17      693.86      687.58     26.58 o 
 -10   1  17        5.45        3.76      4.19 o 
  -9   1  17      679.13      675.88     19.91 o 
  -8   1  17      723.74      736.81     21.08 o 
  -7   1  17      197.76      178.98     12.90 o 
  -6   1  17       91.02      101.07      7.83 o 
  -5   1  17     1063.85      919.52     24.18 o 
  -4   1  17     2280.21     2049.78     40.70 o 
  -3   1  17        0.20        0.15      2.74 o 
  -2   1  17      136.50      151.61      7.57 o 
  -1   1  17       61.82       47.39      4.54 o 
   0   1  17      790.76      699.18     23.86 o 
   1   1  17      305.97      263.29      8.63 o 
   2   1  17      328.66      316.19     10.35 o 
   3   1  17     1064.65     1006.73     22.40 o 
   4   1  17      391.87      368.52     11.13 o 
   5   1  17       11.19       13.15      3.29 o 
   6   1  17     1337.85     1274.84     24.69 o 
   7   1  17      729.32      746.75     16.64 o 
   8   1  17        2.02       -2.08      2.80 o 
   9   1  17        0.46       -0.20      3.05 o 
  10   1  17      104.53      110.23      8.86 o 
  11   1  17      506.32      541.97     15.82 o 
  12   1  17        1.98       10.60      5.45 o 
  13   1  17       49.28       31.44      5.90 o 
  14   1  17       33.24       31.11      6.05 o 
  15   1  17      154.84      178.61     10.37 o 
 -15   2  17      107.32      113.26     17.20 o 
 -14   2  17       16.11       10.87      9.71 o 
 -13   2  17        1.75       -9.18      8.35 o 
 -12   2  17        5.50        3.23      9.21 o 
 -11   2  17        5.33       18.33     10.79 o 
 -10   2  17      402.46      452.12     51.98 o 
  -9   2  17       87.55       70.24     13.82 o 
  -8   2  17      125.00      150.06     26.29 o 
  -7   2  17       35.59       33.61      9.41 o 
  -6   2  17      396.21      407.39     25.56 o 
  -5   2  17      465.08      400.40     33.72 o 
  -4   2  17       59.25       63.07      8.06 o 
  -3   2  17      582.01      540.67     41.48 o 
  -2   2  17        2.74       -1.61      4.49 o 
  -1   2  17       13.91       14.42      4.42 o 
   0   2  17      106.38       90.15      7.68 o 
   1   2  17       32.58       39.62      5.74 o 
   2   2  17      175.35      169.91     12.20 o 
   3   2  17        0.62       -3.05      3.12 o 
   4   2  17      195.72      180.79      9.99 o 
   5   2  17      454.65      444.93     14.88 o 
   6   2  17        0.81        2.63      4.14 o 
   7   2  17       37.84       26.77      5.40 o 
   8   2  17       57.18       55.05      6.48 o 
   9   2  17       89.12       90.66      7.06 o 
  10   2  17       90.34      108.02      7.59 o 
  11   2  17        2.15        4.35      4.13 o 
  12   2  17        0.07        7.94      4.49 o 
  13   2  17        9.18       17.57      5.93 o 
  14   2  17        4.78        9.36      6.71 o 
 -13   3  17        0.19       -0.82     11.30 o 
 -12   3  17       13.81       31.45     14.18 o 
 -11   3  17       78.61       86.91     37.92 o 
 -10   3  17      218.25      204.65     26.50 o 
  -9   3  17      118.35       91.52     19.14 o 
  -8   3  17      166.67      141.10     22.15 o 
  -7   3  17       51.57       43.65     14.49 o 
  -6   3  17       35.54       63.51     18.45 o 
  -5   3  17       40.77       54.39     15.34 o 
  -4   3  17       32.93       35.73     13.36 o 
  -3   3  17      185.93      158.81     15.66 o 
  -2   3  17       35.86       56.66     12.68 o 
  -1   3  17      138.17      188.69     16.27 o 
   0   3  17       89.90      117.35     26.89 o 
   1   3  17       82.47       71.49     10.91 o 
   2   3  17        8.87       11.27      6.36 o 
   3   3  17       92.59       89.07     10.17 o 
   4   3  17      163.39      201.23     15.38 o 
   5   3  17        6.24       17.37      6.84 o 
   6   3  17        8.51        9.40      6.18 o 
   7   3  17        0.06        0.32      5.60 o 
   8   3  17      187.74      190.41     13.79 o 
   9   3  17        0.02        2.94      6.26 o 
  10   3  17      150.41      155.58     13.84 o 
  11   3  17        8.26       14.00      7.40 o 
  12   3  17       22.33       26.17      8.56 o 
 -10   4  17       62.69       41.62     17.09 o 
  -9   4  17       68.29       95.56     20.78 o 
  -8   4  17       38.43       28.65     22.54 o 
  -7   4  17      107.90       99.77     23.36 o 
  -6   4  17        1.47        7.21     12.11 o 
  -5   4  17        0.59        4.96     13.73 o 
  -4   4  17        6.05        2.38     18.86 o 
  -3   4  17       28.53       48.82     15.14 o 
  -2   4  17      134.31      164.60     24.80 o 
  -1   4  17       26.77       38.18     13.89 o 
   0   4  17        2.32       20.22     10.21 o 
   1   4  17       64.66       75.39     12.28 o 
   2   4  17      201.71      210.60     15.48 o 
   3   4  17        0.88       -5.63      6.10 o 
   4   4  17        4.92        5.89      6.82 o 
   5   4  17        4.18       -0.85      6.62 o 
   6   4  17      186.55      193.68     16.28 o 
   7   4  17       18.56       45.03     10.16 o 
   8   4  17        3.95       -3.29      6.69 o 
   9   4  17       97.36      111.38     13.79 o 
 -16   0  18      175.16      281.60     27.46 o 
 -15   0  18       16.22       25.00     12.30 o 
 -14   0  18       53.82       61.48     16.40 o 
 -13   0  18      896.73      980.65     63.12 o 
 -12   0  18        0.18       45.44     11.81 o 
 -11   0  18        0.43        1.78      8.72 o 
 -10   0  18        6.46       -4.93      8.37 o 
  -9   0  18      190.13      283.89     40.15 o 
  -8   0  18     1463.96     1383.20     40.67 o 
  -7   0  18       17.37       16.99      5.86 o 
  -6   0  18     4797.92     4601.02    108.19 o 
  -5   0  18      294.32      257.50     14.17 o 
  -4   0  18      106.56       86.67      8.85 o 
  -3   0  18       34.71       46.38      7.22 o 
  -2   0  18     2388.27     2121.64     54.62 o 
  -1   0  18      277.10      263.09     13.60 o 
   0   0  18     2407.28     2183.95     54.93 o 
   1   0  18      206.46      174.88     12.32 o 
   2   0  18      670.66      590.29     29.70 o 
   3   0  18     1958.57     1843.56     47.10 o 
   4   0  18      178.95      189.34     16.79 o 
   5   0  18     2832.20     2907.11     98.59 o 
   6   0  18     2732.14     2878.58     68.52 o 
   7   0  18      159.07      143.80     12.96 o 
   8   0  18      113.19      109.71     10.59 o 
   9   0  18      527.64      535.73     22.99 o 
  10   0  18        6.82       -2.04      4.81 o 
  11   0  18        0.70        6.89      5.59 o 
  12   0  18        0.05        5.26     10.03 o 
  13   0  18      753.83      804.88     39.39 o 
  14   0  18        2.27        4.62     10.41 o 
  15   0  18       91.56       75.37     21.82 o 
 -15   1  18        6.62       -2.16     10.14 o 
 -14   1  18       39.89       29.13     13.20 o 
 -13   1  18        3.02        1.50      4.65 o 
 -12   1  18        8.81        5.82      6.45 o 
 -11   1  18       12.39       15.09      5.30 o 
 -10   1  18       21.87       20.28      4.90 o 
  -9   1  18      675.25      633.03     19.63 o 
  -8   1  18       81.67       71.74      7.85 o 
  -7   1  18        4.33        1.03      3.93 o 
  -6   1  18       62.75       58.04      7.95 o 
  -5   1  18       36.56       40.33      5.94 o 
  -4   1  18      474.46      431.49     14.39 o 
  -3   1  18       68.58       69.86      5.55 o 
  -2   1  18      133.21      126.85      6.43 o 
  -1   1  18       17.53       19.48      3.73 o 
   0   1  18       30.84       39.95      4.29 o 
   1   1  18       38.46       38.98      4.65 o 
   2   1  18        1.18       -0.40      3.12 o 
   3   1  18       25.43       22.34      4.59 o 
   4   1  18     1456.43     1468.62     29.46 o 
   5   1  18       20.04       18.95      3.76 o 
   6   1  18       24.04       25.78      3.96 o 
   7   1  18      103.58      111.16      6.16 o 
   8   1  18      288.83      318.12      9.99 o 
   9   1  18       44.81       42.00      4.87 o 
  10   1  18       15.76       21.38      4.23 o 
  11   1  18       26.28       38.00      5.25 o 
  12   1  18       34.38       33.06      5.11 o 
  13   1  18       98.31      114.03      8.67 o 
  14   1  18       34.48       43.70      8.21 o 
  15   1  18      296.49      284.28     24.91 o 
 -14   2  18       47.11       57.07     15.82 o 
 -13   2  18       53.27       74.66     14.87 o 
 -12   2  18       96.59       74.53     14.89 o 
 -11   2  18      116.11      113.21     16.96 o 
 -10   2  18      137.35      159.67     18.88 o 
  -9   2  18      257.04      217.06     33.68 o 
  -8   2  18       73.43       40.85     11.83 o 
  -7   2  18      630.37      583.90     46.23 o 
  -6   2  18      207.13      208.04     16.05 o 
  -5   2  18      225.53      193.94     16.33 o 
  -4   2  18       78.56       82.27      9.31 o 
  -3   2  18       67.18       71.46      9.28 o 
  -2   2  18      134.17      119.68     11.48 o 
  -1   2  18      407.90      394.61     15.86 o 
   0   2  18       28.02       33.23      6.03 o 
   1   2  18      620.70      598.09     19.60 o 
   2   2  18       20.85       16.51      4.87 o 
   3   2  18       12.09       22.63      5.24 o 
   4   2  18       15.40       27.15      4.94 o 
   5   2  18      300.30      283.07     11.67 o 
   6   2  18        5.85       12.41      4.95 o 
   7   2  18       67.72       81.17      6.54 o 
   8   2  18      229.64      206.40      9.86 o 
   9   2  18      120.04      118.35      8.84 o 
  10   2  18       64.64       74.14      9.07 o 
  11   2  18       20.22       12.10      4.82 o 
  12   2  18      114.10      107.01     11.68 o 
  13   2  18       12.19       11.68      5.69 o 
  14   2  18      102.15      128.29     13.32 o 
 -12   3  18       20.93       19.44     12.49 o 
 -11   3  18       20.26       22.76     12.96 o 
 -10   3  18       13.64       10.27     14.96 o 
  -9   3  18       34.59       45.00     15.66 o 
  -8   3  18       18.50       43.68     15.36 o 
  -7   3  18      177.75      151.13     50.42 o 
  -6   3  18       28.07       21.09     12.55 o 
  -5   3  18      172.02      166.51     24.80 o 
  -4   3  18        3.36      -11.62      9.71 o 
  -3   3  18       60.86       75.33     12.27 o 
  -2   3  18       16.98       12.56      8.47 o 
  -1   3  18      140.29      118.53     13.83 o 
   0   3  18      215.03      252.90     18.69 o 
   1   3  18       10.78       33.53     10.84 o 
   2   3  18       18.88       20.31      8.45 o 
   3   3  18       78.49       69.02      9.78 o 
   4   3  18       21.68       16.31      6.91 o 
   5   3  18      135.79      184.27     14.00 o 
   6   3  18        7.80        4.02      6.15 o 
   7   3  18      132.18      122.22     11.80 o 
   8   3  18       94.23       99.01     10.98 o 
   9   3  18        0.39       15.23      6.98 o 
  10   3  18       50.28       38.31      9.34 o 
  11   3  18        9.64        8.71      7.90 o 
  12   3  18      213.96      237.94     17.71 o 
  -9   4  18       33.85       65.81     18.61 o 
  -8   4  18       13.60        4.10     12.60 o 
  -7   4  18        0.77       15.60     17.42 o 
  -6   4  18      111.01      120.36     22.12 o 
  -5   4  18       45.70       39.14     16.19 o 
  -4   4  18        0.00       -9.83     10.13 o 
  -3   4  18       11.04       16.09     13.19 o 
  -2   4  18        6.82        6.45     12.31 o 
  -1   4  18        2.84       -1.53     10.91 o 
   0   4  18        0.69       13.71     11.16 o 
   1   4  18        4.18        3.69      7.79 o 
   2   4  18        5.21       17.03     11.54 o 
   3   4  18        2.43        1.98      6.52 o 
   4   4  18        6.12        4.13      7.30 o 
   5   4  18       65.48      113.65     13.81 o 
   6   4  18       49.27       58.38     11.16 o 
   7   4  18        2.98       17.69      8.64 o 
   8   4  18       12.58       30.44      9.45 o 
 -15   1  19      132.75      151.58     21.47 o 
 -14   1  19       47.24       53.04     15.93 o 
 -13   1  19        1.76        1.33      4.75 o 
 -12   1  19        5.65        5.29      5.35 o 
 -11   1  19       94.07      100.98      8.55 o 
 -10   1  19      271.16      310.75     16.61 o 
  -9   1  19        3.82       -0.84      4.21 o 
  -8   1  19      262.39      249.98     13.32 o 
  -7   1  19       50.06       50.82      6.61 o 
  -6   1  19      182.00      162.25      9.93 o 
  -5   1  19      201.16      183.58     13.77 o 
  -4   1  19      965.67      933.98     39.69 o 
  -3   1  19      805.81      771.38     26.52 o 
  -2   1  19      306.31      271.65     12.00 o 
  -1   1  19        9.68        4.08      3.52 o 
   0   1  19       55.02       60.45      6.56 o 
   1   1  19      691.48      696.48     19.15 o 
   2   1  19      120.66      108.81      8.26 o 
   3   1  19       81.42       79.51      5.98 o 
   4   1  19       72.50       49.77      5.98 o 
   5   1  19       60.57       80.86      8.80 o 
   6   1  19       21.50       28.89      4.25 o 
   7   1  19       42.67       36.10      4.40 o 
   8   1  19      295.28      318.13     10.89 o 
   9   1  19        3.37        2.36      3.60 o 
  10   1  19       55.18       56.54      5.62 o 
  11   1  19      157.65      174.99     11.83 o 
  12   1  19        0.11        0.46      4.32 o 
  13   1  19        0.51        4.27      4.58 o 
  14   1  19       15.41       18.05      5.80 o 
 -14   2  19        2.85       -0.41      9.99 o 
 -13   2  19        2.02       14.54     10.84 o 
 -12   2  19        3.49       10.52     16.17 o 
 -11   2  19       31.82       20.62     10.37 o 
 -10   2  19       26.10       19.83     10.23 o 
  -9   2  19       11.32       12.36      9.49 o 
  -8   2  19        8.36       10.18      8.90 o 
  -7   2  19      330.95      341.43     37.20 o 
  -6   2  19       29.07       23.41      8.73 o 
  -5   2  19      497.12      466.52     23.43 o 
  -4   2  19      140.64      126.23     12.94 o 
  -3   2  19       23.14       29.06      8.07 o 
  -2   2  19        3.65        7.64      6.50 o 
  -1   2  19        0.94        4.45      4.89 o 
   0   2  19      180.35      189.30     11.36 o 
   1   2  19      300.81      317.13     18.50 o 
   2   2  19        3.86        3.62      4.54 o 
   3   2  19      177.09      201.07     11.03 o 
   4   2  19       24.89       20.67      5.84 o 
   5   2  19      175.71      161.22      9.25 o 
   6   2  19      161.84      158.94     10.53 o 
   7   2  19       40.35       38.31      5.65 o 
   8   2  19       10.02        6.88      4.17 o 
   9   2  19        0.82        0.41      4.09 o 
  10   2  19        4.34        7.27      4.72 o 
  11   2  19       20.21       34.85      7.71 o 
  12   2  19       24.67       41.92      6.94 o 
  13   2  19      129.00      138.98     14.91 o 
 -11   3  19       66.60       69.37     19.39 o 
 -10   3  19       63.09       52.37     17.24 o 
  -9   3  19       12.41       -2.06     10.43 o 
  -8   3  19       41.16       58.82     16.23 o 
  -7   3  19      100.48       84.35     18.56 o 
  -6   3  19        8.50       -0.31     11.84 o 
  -5   3  19      219.14      198.05     25.02 o 
  -4   3  19       96.02       88.71     22.95 o 
  -3   3  19       10.45       15.15      9.64 o 
  -2   3  19        0.00        8.62      9.18 o 
  -1   3  19      114.46      122.20     14.55 o 
   0   3  19      295.84      344.96     22.60 o 
   1   3  19       19.61        8.76      7.65 o 
   2   3  19       10.60       11.72     12.79 o 
   3   3  19      323.06      307.08     18.07 o 
   4   3  19        6.04       20.74      7.59 o 
   5   3  19       16.58       15.70      7.08 o 
   6   3  19       37.80       70.78      9.93 o 
   7   3  19       63.52       73.01     10.17 o 
   8   3  19       40.71       69.76     10.06 o 
   9   3  19       32.45       44.68      9.04 o 
  10   3  19      166.63      192.04     16.33 o 
  11   3  19       11.13       21.40      8.50 o 
  -7   4  19       27.75       30.39     16.40 o 
  -6   4  19       10.76        0.27     12.13 o 
  -5   4  19       11.41       14.14     17.83 o 
  -4   4  19       22.22       28.26     15.35 o 
  -3   4  19        2.14      -10.89     11.52 o 
  -2   4  19       58.74       40.55     15.95 o 
  -1   4  19       83.53      101.12     20.01 o 
   0   4  19       27.84       29.43     14.86 o 
   1   4  19       62.59       61.64     11.98 o 
   2   4  19       74.50      107.00     14.44 o 
   3   4  19        1.38       16.40      7.76 o 
   4   4  19       86.32      103.59     12.96 o 
   5   4  19       33.07       29.27     11.77 o 
   6   4  19        4.36        1.42      7.13 o 
   7   4  19        5.73       16.16      8.92 o 
 -14   0  20       81.58       86.08     18.86 o 
 -13   0  20      109.13       99.61     20.49 o 
 -12   0  20       13.86       19.84     12.50 o 
 -11   0  20        1.61       -1.91     12.30 o 
 -10   0  20      160.02      206.28     22.06 o 
  -9   0  20        0.15        5.46      8.41 o 
  -8   0  20       22.28       21.05      6.60 o 
  -7   0  20        5.98       -3.54      4.67 o 
  -6   0  20      205.43      205.47     18.52 o 
  -5   0  20      692.83      604.69     23.30 o 
  -4   0  20       53.58       66.44      8.62 o 
  -3   0  20      107.93       91.00      9.34 o 
  -2   0  20      780.86      734.55     33.72 o 
  -1   0  20      602.22      572.45     21.63 o 
   0   0  20      641.07      573.90     24.61 o 
   1   0  20      209.22      187.80     12.07 o 
   2   0  20        1.65        9.77      4.86 o 
   3   0  20        9.19        4.85      4.79 o 
   4   0  20      299.73      304.90     17.63 o 
   5   0  20       64.05       65.48      9.30 o 
   6   0  20      537.12      498.05     29.47 o 
   7   0  20        0.30       -4.81      5.07 o 
   8   0  20       33.82       29.19      7.11 o 
   9   0  20        1.65        7.10      7.95 o 
  10   0  20      148.31      164.39     13.49 o 
  11   0  20        6.44       16.24      7.48 o 
  12   0  20        2.99        9.40     11.59 o 
  13   0  20        9.59        9.61      6.79 o 
  14   0  20      112.50      138.45     25.48 o 
 -14   1  20        1.37        9.95     12.41 o 
 -13   1  20        3.20        3.04     11.31 o 
 -12   1  20       53.99       41.20      7.11 o 
 -11   1  20        0.05       -0.97      4.62 o 
 -10   1  20      142.60      138.12      9.87 o 
  -9   1  20        0.11       -0.98      4.33 o 
  -8   1  20      108.50       84.69      7.87 o 
  -7   1  20       46.40       53.78      6.98 o 
  -6   1  20        8.04        7.82      4.68 o 
  -5   1  20       37.77       52.39      6.83 o 
  -4   1  20        3.37        5.14      4.42 o 
  -3   1  20        7.73       11.04      3.55 o 
  -2   1  20       13.45       16.71      4.29 o 
  -1   1  20      377.60      345.01     12.15 o 
   0   1  20      478.05      428.46     18.05 o 
   1   1  20      158.85      125.03      7.53 o 
   2   1  20       95.82       84.70      7.35 o 
   3   1  20     1545.77     1439.86     38.41 o 
   4   1  20       31.11       26.54      4.58 o 
   5   1  20       95.80      112.76      7.07 o 
   6   1  20        0.12       -0.32      3.50 o 
   7   1  20        1.34        1.44      3.58 o 
   8   1  20        7.76        7.94      3.79 o 
   9   1  20       18.80       12.22      4.16 o 
  10   1  20        2.31        2.71      4.20 o 
  11   1  20       58.97       57.60      7.94 o 
  12   1  20       36.38       34.44      6.29 o 
  13   1  20       60.87       72.39      7.31 o 
  14   1  20       28.33       45.76     11.31 o 
 -13   2  20       75.10       90.60     19.80 o 
 -12   2  20       50.19       52.88     17.20 o 
 -11   2  20        2.29        5.09      9.74 o 
 -10   2  20        9.85       31.24     11.72 o 
  -9   2  20      191.59      186.79     20.49 o 
  -8   2  20      187.34      159.29     18.74 o 
  -7   2  20        1.79       -3.67      8.90 o 
  -6   2  20      238.35      231.48     24.22 o 
  -5   2  20       88.18       70.31     17.51 o 
  -4   2  20      114.61      115.29     12.98 o 
  -3   2  20       42.12       38.94     10.53 o 
  -2   2  20       11.46       18.54     12.66 o 
  -1   2  20      378.94      352.68     17.96 o 
   0   2  20      124.92      127.67     12.27 o 
   1   2  20      939.52      843.15     33.57 o 
   2   2  20        2.38        6.85      5.14 o 
   3   2  20       40.35       36.40      6.39 o 
   4   2  20        0.40        2.27      4.70 o 
   5   2  20      194.84      181.31     10.26 o 
   6   2  20       19.97       30.38      6.64 o 
   7   2  20      105.50      128.94     11.00 o 
   8   2  20       23.66       21.35      5.12 o 
   9   2  20       79.65       93.44     11.52 o 
  10   2  20       28.15       38.88      8.77 o 
  11   2  20       41.49       70.81      8.09 o 
  12   2  20        0.34        0.92      7.06 o 
 -11   3  20       21.24       15.53     14.10 o 
 -10   3  20       15.09       36.18     14.63 o 
  -9   3  20        8.76       16.79     12.89 o 
  -8   3  20        0.54        1.59     12.91 o 
  -7   3  20      102.23      121.24     21.98 o 
  -6   3  20       56.31       54.64     15.85 o 
  -5   3  20       35.64       34.87     15.91 o 
  -4   3  20        2.98        6.57     15.78 o 
  -3   3  20       15.15       13.55      9.38 o 
  -2   3  20      391.46      353.07     34.26 o 
  -1   3  20       76.44       76.32     20.98 o 
   0   3  20       62.54       64.13     12.37 o 
   1   3  20       45.50       46.39     10.98 o 
   2   3  20       13.53       20.67      9.29 o 
   3   3  20       24.09       22.01      9.39 o 
   4   3  20       20.71       26.41      9.94 o 
   5   3  20      102.95      105.93     14.73 o 
   6   3  20        4.72        6.70      6.53 o 
   7   3  20        0.30        6.73      7.24 o 
   8   3  20       10.13       15.66      7.92 o 
   9   3  20      154.15      211.25     16.15 o 
  10   3  20       37.66       59.74     11.19 o 
  -6   4  20        6.01       14.85     14.04 o 
  -5   4  20       44.57      100.50     21.75 o 
  -4   4  20       25.26       27.34     16.40 o 
  -3   4  20       12.82       34.07     16.45 o 
  -2   4  20      107.56      142.29     23.04 o 
  -1   4  20        6.02       -4.58     12.25 o 
   0   4  20       33.38       31.23     14.35 o 
   1   4  20       17.85       26.11     26.11 o 
   2   4  20        1.39       15.20     10.25 o 
   3   4  20       25.57       34.05     10.49 o 
   4   4  20        0.96       10.06      8.31 o 
   5   4  20       45.81       49.61     10.81 o 
   6   4  20        0.40        4.50      8.16 o 
 -13   1  21       35.26       37.30     21.31 o 
 -12   1  21       69.75       81.31     18.50 o 
 -11   1  21      279.59      324.34     22.43 o 
 -10   1  21       60.51       70.03      9.87 o 
  -9   1  21       66.30       56.06      7.17 o 
  -8   1  21       92.58       99.17      8.55 o 
  -7   1  21       26.08       17.67      5.55 o 
  -6   1  21       51.75       59.32     11.03 o 
  -5   1  21       42.27       25.19      5.83 o 
  -4   1  21      168.24      147.46      9.97 o 
  -3   1  21      627.45      561.30     20.01 o 
  -2   1  21      152.68      152.92      8.59 o 
  -1   1  21      178.82      192.42     13.54 o 
   0   1  21       38.33       48.82      5.57 o 
   1   1  21      247.94      255.92     10.70 o 
   2   1  21       96.71      100.23      7.04 o 
   3   1  21      417.01      409.95     14.32 o 
   4   1  21      132.55      130.42      7.83 o 
   5   1  21        0.29        0.04      3.60 o 
   6   1  21       16.67       18.38      4.61 o 
   7   1  21       53.91       57.59      5.93 o 
   8   1  21      182.77      202.29     15.31 o 
   9   1  21       55.81       69.85      6.86 o 
  10   1  21       37.66       22.89      5.36 o 
  11   1  21       26.19       19.21      5.28 o 
  12   1  21        6.47        4.54      4.96 o 
  13   1  21       14.60       23.59      6.08 o 
 -12   2  21        2.68       20.63     11.81 o 
 -11   2  21       16.72       18.01     13.53 o 
 -10   2  21        2.29        1.33      9.51 o 
  -9   2  21       52.92       72.19     14.34 o 
  -8   2  21       40.81       65.15     17.11 o 
  -7   2  21       80.90       74.84     14.34 o 
  -6   2  21       14.30       20.99      8.77 o 
  -5   2  21        0.13       10.66      7.82 o 
  -4   2  21       92.87       73.64     11.44 o 
  -3   2  21        1.10       11.49      7.28 o 
  -2   2  21      180.36      184.41     15.13 o 
  -1   2  21       24.22       41.71     10.96 o 
   0   2  21      538.72      520.78     24.37 o 
   1   2  21       42.63       39.33      7.48 o 
   2   2  21       36.63       38.20      7.19 o 
   3   2  21      142.60      188.00     11.89 o 
   4   2  21      159.40      150.33     12.08 o 
   5   2  21       48.91       37.78      7.01 o 
   6   2  21       12.57       21.31      5.50 o 
   7   2  21      111.93      142.09     11.01 o 
   8   2  21        0.17       -1.16      5.25 o 
   9   2  21      122.06      112.32     11.24 o 
  10   2  21        0.20       -4.68      6.17 o 
  11   2  21       32.70       54.65      9.18 o 
  12   2  21       26.83       26.04     10.95 o 
 -10   3  21        0.13        9.54     16.19 o 
  -9   3  21       10.97       21.37     14.24 o 
  -8   3  21        3.46       21.84     13.98 o 
  -7   3  21       41.11       39.28     15.93 o 
  -6   3  21       61.62       68.81     18.12 o 
  -5   3  21        0.15       -2.05     17.01 o 
  -4   3  21      110.10      125.17     22.35 o 
  -3   3  21        3.87        8.67     10.45 o 
  -2   3  21      207.10      225.51     20.24 o 
  -1   3  21        8.79        8.51     12.83 o 
   0   3  21      143.30      178.32     17.71 o 
   1   3  21      167.03      181.16     17.99 o 
   2   3  21      124.21      141.84     16.33 o 
   3   3  21      209.05      203.16     18.11 o 
   4   3  21        1.30       10.15      8.25 o 
   5   3  21        0.92       15.38      7.93 o 
   6   3  21       84.95      102.15     13.96 o 
   7   3  21        0.37        6.31      7.73 o 
   8   3  21       48.17       47.97     12.96 o 
   9   3  21       19.94       19.49      8.42 o 
  -4   4  21       97.11       99.98     22.25 o 
  -3   4  21        0.54        6.59     14.75 o 
  -2   4  21       86.66      115.57     23.77 o 
  -1   4  21        1.48        6.66     15.17 o 
   0   4  21      309.87      366.65     33.62 o 
   1   4  21       22.73       46.05     13.17 o 
   2   4  21      213.81      252.31     21.11 o 
   3   4  21       90.77       84.21     13.92 o 
 -13   0  22       14.77       -7.79     13.12 o 
 -12   0  22      624.66      696.25     57.39 o 
 -11   0  22        2.78       24.25     13.26 o 
 -10   0  22        1.38       13.91     12.30 o 
  -9   0  22      124.95      137.41     20.41 o 
  -8   0  22       82.74       96.24     10.89 o 
  -7   0  22       15.91        5.47      6.46 o 
  -6   0  22       22.45       19.63      7.69 o 
  -5   0  22      376.13      345.89     22.54 o 
  -4   0  22        4.69        5.12      5.19 o 
  -3   0  22       11.07       10.30      5.56 o 
  -2   0  22      172.28      146.39     11.72 o 
  -1   0  22      597.29      574.87     22.48 o 
   0   0  22      518.05      501.54     20.76 o 
   1   0  22      460.83      443.23     29.01 o 
   2   0  22      334.16      295.99     18.49 o 
   3   0  22       51.54       35.40     14.65 o 
   4   0  22      381.77      315.88     19.08 o 
   5   0  22       83.72       82.90     10.99 o 
   6   0  22      329.16      306.68     29.10 o 
   7   0  22        0.20        5.43      6.30 o 
   8   0  22        3.17        6.21      6.78 o 
   9   0  22        8.95       14.64      6.83 o 
  10   0  22       21.24       19.73      7.99 o 
  11   0  22       21.07       30.89      8.69 o 
  12   0  22        2.37        5.48      7.42 o 
 -12   1  22       64.13       63.09     14.51 o 
 -11   1  22        7.63       11.06      5.68 o 
 -10   1  22      252.71      315.16     18.36 o 
  -9   1  22       19.67       17.39      5.63 o 
  -8   1  22       12.76       15.00      7.09 o 
  -7   1  22        4.11        2.99      5.33 o 
  -6   1  22        4.22        1.90      4.70 o 
  -5   1  22       21.86       16.58      5.62 o 
  -4   1  22       74.39       74.64      8.09 o 
  -3   1  22       10.29       12.34      4.51 o 
  -2   1  22       66.44       74.33      6.89 o 
  -1   1  22        1.95       14.21      5.25 o 
   0   1  22      421.47      385.41     13.46 o 
   1   1  22        4.24       11.51      4.44 o 
   2   1  22        0.10       10.53      4.18 o 
   3   1  22       19.35       30.14      6.75 o 
   4   1  22        0.55       -1.12      3.70 o 
   5   1  22       38.61       37.38      5.29 o 
   6   1  22      134.16      168.28      8.98 o 
   7   1  22       16.35       19.81      5.35 o 
   8   1  22       41.11       35.37      6.09 o 
   9   1  22       93.98      101.04      8.33 o 
  10   1  22        0.12       -0.22      4.85 o 
  11   1  22       22.71       13.21      5.44 o 
  12   1  22        2.20        8.11      9.78 o 
 -11   2  22       92.51      131.13     30.93 o 
 -10   2  22       12.04       22.51     11.79 o 
  -9   2  22       82.28      101.90     16.66 o 
  -8   2  22       67.93       55.81     20.01 o 
  -7   2  22        0.12        2.55      9.17 o 
  -6   2  22       40.18       33.88     10.83 o 
  -5   2  22        4.39       12.92      8.23 o 
  -4   2  22       11.73       11.41      8.19 o 
  -3   2  22       94.96      103.10     12.56 o 
  -2   2  22       39.24       38.74      9.22 o 
  -1   2  22      482.73      508.55     22.55 o 
   0   2  22       18.52       28.45      8.67 o 
   1   2  22        5.50        2.80      5.62 o 
   2   2  22       34.04       32.05      6.89 o 
   3   2  22      194.10      197.60     14.60 o 
   4   2  22       45.52       63.14      9.63 o 
   5   2  22      193.38      187.76     12.22 o 
   6   2  22       10.58       10.89      5.70 o 
   7   2  22       24.81       25.90      7.76 o 
   8   2  22        0.66       11.68      6.91 o 
   9   2  22       81.40      122.93     12.34 o 
  10   2  22      134.36      150.95     13.36 o 
  11   2  22      299.64      371.65     19.82 o 
  -8   3  22        0.50        7.13     12.17 o 
  -7   3  22        8.18        0.27     11.84 o 
  -6   3  22       81.66       62.70     18.21 o 
  -5   3  22        8.63       10.19     13.03 o 
  -4   3  22        0.88       -9.02     11.30 o 
  -3   3  22       45.74       53.15     30.13 o 
  -2   3  22       53.37       71.21     14.19 o 
  -1   3  22      169.03      188.69     19.14 o 
   0   3  22        4.90       31.67     12.82 o 
   1   3  22      443.13      434.64     27.30 o 
   2   3  22       44.21       91.51     19.83 o 
   3   3  22        4.43        9.98      8.75 o 
   4   3  22        1.63        2.32      8.88 o 
   5   3  22       43.71       58.54     16.41 o 
   6   3  22       13.19       31.72      9.07 o 
   7   3  22        0.93       -3.41      7.01 o 
   8   3  22       34.57       50.09     10.86 o 
 -12   1  23        0.01        0.32     10.50 o 
 -11   1  23       86.03       64.96     11.30 o 
 -10   1  23       88.75       97.19      9.09 o 
  -9   1  23       38.80       32.00      6.74 o 
  -8   1  23        3.28        7.01      5.45 o 
  -7   1  23      222.96      224.58     14.26 o 
  -6   1  23      101.16      107.25     11.99 o 
  -5   1  23       33.67       29.05      6.46 o 
  -4   1  23       15.11       13.16      5.43 o 
  -3   1  23       96.03       85.31      9.71 o 
  -2   1  23      210.83      214.67     16.23 o 
  -1   1  23      103.35      112.83      8.06 o 
   0   1  23        2.05       16.04      4.60 o 
   1   1  23       38.44       28.76      5.45 o 
   2   1  23      282.59      310.62     12.32 o 
   3   1  23       13.20       15.39      4.75 o 
   4   1  23      123.51      129.89     10.32 o 
   5   1  23       67.38       73.68      7.35 o 
   6   1  23        7.32       18.85      6.88 o 
   7   1  23       85.28      106.24     14.43 o 
   8   1  23       66.70       65.88      7.46 o 
   9   1  23      272.45      327.36     15.52 o 
  10   1  23        0.15        3.02      4.94 o 
  11   1  23       85.63      120.42      9.69 o 
 -10   2  23        0.00       -2.13     10.57 o 
  -9   2  23        7.34        6.49     10.18 o 
  -8   2  23      116.48       92.59     16.77 o 
  -7   2  23       41.27       36.72     13.29 o 
  -6   2  23        4.53       11.22     10.55 o 
  -5   2  23       19.73       21.20      8.94 o 
  -4   2  23       73.41       63.72     11.82 o 
  -3   2  23      352.30      343.22     21.24 o 
  -2   2  23       23.10       24.10      8.95 o 
  -1   2  23       46.72       46.01      8.27 o 
   0   2  23       16.95       24.34      7.05 o 
   1   2  23      139.63      137.02     11.65 o 
   2   2  23        0.87        4.85      5.95 o 
   3   2  23      123.56      115.75     10.64 o 
   4   2  23       41.77       62.37      8.56 o 
   5   2  23        1.77        4.83      5.75 o 
   6   2  23        8.31        7.21      5.78 o 
   7   2  23      229.68      276.03     19.82 o 
   8   2  23        5.54       10.85      7.46 o 
   9   2  23       73.10      111.74     12.21 o 
  -7   3  23        9.06       27.86     16.04 o 
  -6   3  23        6.18       11.95     13.10 o 
  -5   3  23        7.10       17.17     13.68 o 
  -4   3  23        0.01       -0.51     12.49 o 
  -3   3  23       10.90       16.22     13.80 o 
  -2   3  23        5.42        1.94      9.96 o 
  -1   3  23        6.72       14.52     14.24 o 
   0   3  23      152.84      121.18     25.54 o 
   1   3  23      140.56      171.99     19.10 o 
   2   3  23      148.76      197.95     19.66 o 
   3   3  23       47.76       32.22     11.03 o 
   4   3  23        9.95       10.73      9.36 o 
   5   3  23       28.43       32.77     11.62 o 
   6   3  23      119.67      129.21     16.79 o 
 -11   0  24        9.51        4.84     13.10 o 
 -10   0  24      559.59      658.77     41.53 o 
  -9   0  24       90.01       81.86     25.41 o 
  -8   0  24      105.22      103.59     11.64 o 
  -7   0  24       24.66       22.66      8.70 o 
  -6   0  24       34.53       55.05      9.68 o 
  -5   0  24        0.22       -0.23      5.39 o 
  -4   0  24       32.33       32.67      7.62 o 
  -3   0  24        2.90       26.43      6.76 o 
  -2   0  24       39.90       43.75      9.35 o 
  -1   0  24       29.28       29.21      8.45 o 
   0   0  24       18.44       30.98      8.53 o 
   1   0  24       41.54       67.96     12.48 o 
   2   0  24        2.01        0.96      6.54 o 
   3   0  24       34.09       42.56      9.50 o 
   4   0  24        2.65        9.50      6.84 o 
   5   0  24      145.42      144.73     18.16 o 
   6   0  24        0.03        0.25      7.03 o 
   7   0  24      311.29      346.97     21.43 o 
   8   0  24        0.02        7.16      7.56 o 
   9   0  24        0.03       29.72      9.14 o 
  10   0  24        0.04        6.83      7.92 o 
 -10   1  24        1.11       -1.34      5.46 o 
  -9   1  24        0.62       -0.65      5.49 o 
  -8   1  24       47.11       56.97      7.78 o 
  -7   1  24        0.04        2.44      5.96 o 
  -6   1  24        0.58        4.16      5.13 o 
  -5   1  24       13.62       18.60      5.96 o 
  -4   1  24       27.87       20.32      6.26 o 
  -3   1  24       36.32       43.51      7.26 o 
  -2   1  24        8.97       15.73      4.95 o 
  -1   1  24       16.56       24.81      5.49 o 
   0   1  24       47.80       59.53      6.79 o 
   1   1  24       97.28       98.24      8.65 o 
   2   1  24        3.25       12.72      4.68 o 
   3   1  24        0.33        5.21      4.54 o 
   4   1  24       14.26       31.79      6.10 o 
   5   1  24        0.19        3.38      4.92 o 
   6   1  24       19.86       23.57      5.95 o 
   7   1  24       30.14       39.90      6.58 o 
   8   1  24       29.61       22.05      6.35 o 
   9   1  24      177.17      212.19     11.74 o 
  10   1  24       50.18       65.83     10.11 o 
  -9   2  24       46.00       50.42     14.87 o 
  -8   2  24       82.59       71.64     15.99 o 
  -7   2  24        0.04       13.78     11.18 o 
  -6   2  24        6.35        3.22      9.98 o 
  -5   2  24        0.05       -2.66      8.22 o 
  -4   2  24       45.67       37.96     10.45 o 
  -3   2  24        2.39       21.59      9.06 o 
  -2   2  24       28.16       18.87      9.02 o 
  -1   2  24       21.93       26.38      7.92 o 
   0   2  24       35.57       49.76      8.66 o 
   1   2  24        6.85       15.01      6.61 o 
   2   2  24        1.59        1.79      5.94 o 
   3   2  24       64.80       72.96      9.67 o 
   4   2  24      206.05      208.89     13.85 o 
   5   2  24       21.19       -0.46      6.18 o 
   6   2  24       36.31       46.03      8.30 o 
   7   2  24       29.79       18.75      7.13 o 
   8   2  24       24.89       52.04     11.31 o 
  -5   3  24       13.21        8.48     14.06 o 
  -4   3  24       14.99      -10.53     12.49 o 
  -3   3  24       39.46       23.36     15.01 o 
  -2   3  24       30.41       39.45     13.38 o 
  -1   3  24       18.80       33.87     12.09 o 
   0   3  24       23.08       57.39     16.91 o 
   1   3  24       28.60       35.76     12.50 o 
   2   3  24       18.85       22.28     13.49 o 
   3   3  24        1.27       17.53     10.44 o 
   4   3  24        5.82       17.81     14.44 o 
  -9   1  25        0.11        4.69      5.69 o 
  -8   1  25       50.44       49.03      7.69 o 
  -7   1  25       17.79       15.09      6.87 o 
  -6   1  25      218.44      244.83     13.55 o 
  -5   1  25       13.60       16.63      5.97 o 
  -4   1  25       33.93       43.41      7.60 o 
  -3   1  25       23.73       27.15      7.35 o 
  -2   1  25       33.21       33.30      6.33 o 
  -1   1  25        2.79       13.02      5.13 o 
   0   1  25       20.74       29.45      5.60 o 
   1   1  25        0.02        0.14      4.47 o 
   2   1  25       21.69       28.35      6.29 o 
   3   1  25       17.61       25.32      6.14 o 
   4   1  25       23.94       38.43      6.85 o 
   5   1  25        2.71       -1.45      5.01 o 
   6   1  25       12.96       24.28      6.48 o 
   7   1  25       30.82       31.06      8.79 o 
   8   1  25       34.35       35.07      6.95 o 
   9   1  25        1.39        7.71      5.68 o 
  -7   2  25       39.52       51.05     14.37 o 
  -6   2  25        0.27       -4.32     10.09 o 
  -5   2  25       23.92       32.89     10.64 o 
  -4   2  25      109.94      119.92     16.57 o 
  -3   2  25        0.18        3.29      8.35 o 
  -2   2  25        0.04       12.13      8.77 o 
  -1   2  25        9.24       15.29      7.61 o 
   0   2  25       42.80       55.92     13.91 o 
   1   2  25        8.80        8.29      6.76 o 
   2   2  25       40.70       57.82      9.74 o 
   3   2  25       10.11       14.25      8.23 o 
   4   2  25        3.39       13.85      7.03 o 
   5   2  25        2.25       11.23      6.96 o 
   6   2  25        2.30        7.45      7.01 o 
   7   2  25        0.45        8.31      7.68 o 
  -8   0  26       66.56       94.63     30.16 o 
  -7   0  26       22.21       17.54      9.27 o 
  -6   0  26        0.02        1.16      7.29 o 
  -5   0  26        4.36        8.68      7.71 o 
  -4   0  26      187.85      166.86     17.11 o 
  -3   0  26      144.24      172.97     23.28 o 
  -2   0  26       42.34       50.08     10.53 o 
  -1   0  26        6.46       -1.93      6.69 o 
   0   0  26       51.77       58.12     10.67 o 
   1   0  26       63.66       79.59     12.21 o 
   2   0  26       19.00       10.32      8.30 o 
   3   0  26        0.23       -2.97      6.80 o 
   4   0  26       50.58       57.49     11.32 o 
   5   0  26      125.60      173.51     32.68 o 
   6   0  26       17.62       29.66      9.26 o 
   7   0  26        5.03        9.00      8.86 o 
   8   0  26       72.94      104.73     14.46 o 
  -8   1  26        3.09       11.18      6.27 o 
  -7   1  26        0.01        1.02      5.56 o 
  -6   1  26       23.93       32.00      7.03 o 
  -5   1  26        2.85        9.89      6.29 o 
  -4   1  26       18.42       28.19      6.99 o 
  -3   1  26        0.39        5.13      6.54 o 
  -2   1  26       37.15       33.77      7.79 o 
  -1   1  26       17.81       16.37      5.22 o 
   0   1  26       14.50        9.45      5.50 o 
   1   1  26        2.55        5.69      5.30 o 
   2   1  26       34.33       38.75      6.96 o 
   3   1  26        0.52       10.07      5.60 o 
   4   1  26        0.21        6.90      5.58 o 
   5   1  26       13.71       20.60      6.44 o 
   6   1  26        0.99        1.85      5.28 o 
   7   1  26      155.61      180.14     11.49 o 
  -5   2  26       13.05       42.94     11.45 o 
  -4   2  26       97.24      129.23     36.56 o 
  -3   2  26        5.70        1.44      9.21 o 
  -2   2  26       74.11       88.66     11.42 o 
  -1   2  26        0.17        2.66      7.34 o 
   0   2  26       53.17       69.35     10.61 o 
   1   2  26       13.00       20.95      9.71 o 
   2   2  26        8.55        9.93      7.21 o 
   3   2  26        0.46       -8.76      6.74 o 
   4   2  26       44.14       31.42      8.54 o 
   5   2  26       59.21       61.53     11.50 o 
  -6   1  27       60.36       51.44      8.71 o 
  -5   1  27       13.98       10.93      6.53 o 
  -4   1  27       52.00       54.29      8.60 o 
  -3   1  27       40.56       57.44      8.52 o 
  -2   1  27       84.15       72.44     10.28 o 
  -1   1  27       32.67       28.87      6.82 o 
   0   1  27        0.91       -0.24      5.36 o 
   1   1  27        0.01        7.23      5.79 o 
   2   1  27        5.53       16.99      6.05 o 
   3   1  27       79.91       96.14      9.41 o 
   4   1  27        6.61       15.93      6.41 o 
   5   1  27        1.02        2.00      5.76 o 
  -1   2  27        5.59        8.33      7.76 o 
   0   2  27       25.86       33.60     10.37 o 
  -4   0  28       21.22       26.38     10.49 o 
  -3   0  28       95.55      101.80     14.30 o 
  -2   0  28       42.73       32.68     10.50 o 
  -1   0  28        8.67       12.94      9.06 o 
   0   0  28        1.37       18.13      8.63 o 
   1   0  28      156.64      185.23     24.26 o 
   2   0  28       21.57       22.43      9.71 o 
   3   0  28        0.68       -1.69      7.76 o 
  -2   1  28       26.87       32.74      9.68 o 
  -1   1  28       57.66       73.54     10.83 o 
   0   1  28        5.24       10.77      6.27 o 
   1   1  28       16.08        9.39      6.59 o 
   2   1  28       67.70       91.52      9.37 o 
                                                 
